# Supplementary material for: Three new species of Hamataliwa Keyserling, 1887 from Xizang, China (Araneae, Oxyopidae)
Source: Zookeys. 2026 Jun 23;1282:371–85. doi: 10.3897/zookeys.1282.187584 (PMC13320306; doi:10.3897/zookeys.1282.187584)
Supplement: XML Treatment for Hamataliwa [file zookeys.1282.187584-treatment1.xml]

<!DOCTYPE tp:taxon-treatment
  PUBLIC "-//TaxonX//DTD Taxonomic Treatment Publishing DTD v0 20100105//EN" "tax-treatment-NSO.dtd">
<tp:taxon-treatment xmlns:tp="http://www.plazi.org/taxpub"><tp:treatment-meta><kwd-group><label>Taxon classification</label><kwd>
                <named-content content-type="kingdom">Animalia</named-content>
              </kwd><kwd>
                <named-content content-type="order">Araneae</named-content>
              </kwd><kwd>
                <named-content content-type="family">Oxyopidae</named-content>
              </kwd></kwd-group><mixed-citation publication-type="journal"><person-group><name><surname>Long</surname><given-names>Chaojun</given-names></name><name><surname>Wang</surname><given-names>Shilin</given-names></name><name><surname>Zhang</surname><given-names>Jincan</given-names></name><name><surname>Wang</surname><given-names>Cheng</given-names></name><name><surname>Mi</surname><given-names>Xiaoqi</given-names></name></person-group><article-title>Three new species of <italic><tp:taxon-name><tp:taxon-name-part taxon-name-part-type="genus" reg="Hamataliwa">Hamataliwa</tp:taxon-name-part></tp:taxon-name></italic> Keyserling, 1887 from Xizang, China (<tp:taxon-name><tp:taxon-name-part taxon-name-part-type="order" reg="Araneae">Araneae</tp:taxon-name-part></tp:taxon-name>, <tp:taxon-name><tp:taxon-name-part taxon-name-part-type="family" reg="Oxyopidae">Oxyopidae</tp:taxon-name-part></tp:taxon-name>)</article-title><source>Zookeys</source><day>23</day><month>06</month><year>2026</year><volume>1282</volume><fpage>371</fpage><lpage>385</lpage><pub-id pub-id-type="doi">10.3897/zookeys.1282.187584</pub-id></mixed-citation></tp:treatment-meta><tp:nomenclature><label>Genus</label><tp:taxon-name><object-id xmlns:xlink="http://www.w3.org/1999/xlink" content-type="arpha" xlink:type="simple">CD3775D1-7E41-5B69-84D8-6F383BA5C25F</object-id>
                    		<tp:taxon-name-part taxon-name-part-type="genus" reg="Hamataliwa">Hamataliwa</tp:taxon-name-part>
                    	</tp:taxon-name><tp:taxon-authority>Keyserling, 1887</tp:taxon-authority><tp:nomenclature-citation-list><tp:nomenclature-citation><tp:taxon-name>
                  <tp:taxon-name-part taxon-name-part-type="genus" reg="Hamataliwa">Hamataliwa</tp:taxon-name-part>
                </tp:taxon-name><comment> Keyserling, 1887: 457.</comment></tp:nomenclature-citation><tp:nomenclature-citation><tp:taxon-name>
                  <tp:taxon-name-part taxon-name-part-type="genus" reg="Emmenophrys">Emmenophrys</tp:taxon-name-part>
                </tp:taxon-name><comment> Simon, 1898: 33 (synonymized by <xref ref-type="bibr" rid="B11">Simon 1903</xref> with <tp:taxon-name><tp:taxon-name-part taxon-name-part-type="genus" reg="Hamataliwa">Hamataliwa</tp:taxon-name-part></tp:taxon-name>). Type species: <tp:taxon-name><tp:taxon-name-part taxon-name-part-type="genus" reg="Emmenophrys">E.</tp:taxon-name-part> <tp:taxon-name-part taxon-name-part-type="species" reg="porcatus">porcatus</tp:taxon-name-part></tp:taxon-name> Simon, 1898 from Brazil.</comment></tp:nomenclature-citation><tp:nomenclature-citation><tp:taxon-name>
                  <tp:taxon-name-part taxon-name-part-type="genus" reg="Oxyopeidon">Oxyopeidon</tp:taxon-name-part>
                </tp:taxon-name><comment> O. Pickard-Cambridge, 1894: 139 (synonymized by <xref ref-type="bibr" rid="B4">Bryant 1948</xref> with <tp:taxon-name><tp:taxon-name-part taxon-name-part-type="genus" reg="Hamataliwa">Hamataliwa</tp:taxon-name-part></tp:taxon-name>). Type species: <tp:taxon-name><tp:taxon-name-part taxon-name-part-type="genus" reg="Oxyopeidon">O.</tp:taxon-name-part> <tp:taxon-name-part taxon-name-part-type="species" reg="difficile">difficile</tp:taxon-name-part></tp:taxon-name> O. Pickard-Cambridge, 1894 from Mexico.</comment></tp:nomenclature-citation><tp:nomenclature-citation><tp:taxon-name>
                  <tp:taxon-name-part taxon-name-part-type="genus" reg="Megullia">Megullia</tp:taxon-name-part>
                </tp:taxon-name><comment> Thorell, 1897: 30 (synonymized by <xref ref-type="bibr" rid="B5">Deeleman-Reinhold 2009</xref> with <tp:taxon-name><tp:taxon-name-part taxon-name-part-type="genus" reg="Hamataliwa">Hamataliwa</tp:taxon-name-part></tp:taxon-name>). Type species: <tp:taxon-name><tp:taxon-name-part taxon-name-part-type="genus" reg="Megullia">M.</tp:taxon-name-part> <tp:taxon-name-part taxon-name-part-type="species" reg="truncata">truncata</tp:taxon-name-part></tp:taxon-name> Thorell, 1897 from Vietnam.</comment></tp:nomenclature-citation><tp:nomenclature-citation><tp:taxon-name>
                  <tp:taxon-name-part taxon-name-part-type="genus" reg="Hamataliwa">Hamataliwa</tp:taxon-name-part>
                </tp:taxon-name><comment>: <xref ref-type="bibr" rid="B8">Lo et al. 2024</xref>: 18.</comment></tp:nomenclature-citation></tp:nomenclature-citation-list></tp:nomenclature><tp:treatment-sec sec-type="Type species"><title>Type species.</title><p><italic><tp:taxon-name><tp:taxon-name-part taxon-name-part-type="genus" reg="Hamataliwa">Hamataliwa</tp:taxon-name-part> <tp:taxon-name-part taxon-name-part-type="species" reg="grisea">grisea</tp:taxon-name-part></tp:taxon-name></italic> Keyserling, 1887 from North America.</p></tp:treatment-sec><tp:treatment-sec sec-type="Distribution"><title>Distribution.</title><p>North and South America, Sub-Saharan Africa, Australia, and East, South and Southeast Asia (<xref ref-type="bibr" rid="B15">WSC 2026</xref>).</p></tp:treatment-sec><ref-list><ref id="B11"><mixed-citation xmlns:xlink="http://www.w3.org/1999/xlink" xlink:type="simple">Simon E (1903) Histoire Naturelle des Araignées (Deuxième édition, tome second). Roret, Paris, 669–1080. <ext-link xlink:href="10.5962/bhl.title.51973" ext-link-type="doi" xlink:type="simple">https://doi.org/10.5962/bhl.title.51973</ext-link></mixed-citation></ref><ref id="B4"><mixed-citation xmlns:xlink="http://www.w3.org/1999/xlink" xlink:type="simple">Bryant EB (1948) The spiders of Hispaniola. Bulletin of the Museum of Comparative Zoology 100: 329–447.</mixed-citation></ref><ref id="B5"><mixed-citation xmlns:xlink="http://www.w3.org/1999/xlink" xlink:type="simple">Deeleman-Reinhold CL (2009) Description of the lynx spiders of a canopy fogging project in northern Borneo (<tp:taxon-name><tp:taxon-name-part taxon-name-part-type="order">Araneae</tp:taxon-name-part></tp:taxon-name>: <tp:taxon-name><tp:taxon-name-part taxon-name-part-type="family">Oxyopidae</tp:taxon-name-part></tp:taxon-name>), with description of a new genus and six new species of <italic><tp:taxon-name><tp:taxon-name-part taxon-name-part-type="genus">Hamataliwa</tp:taxon-name-part></tp:taxon-name></italic>. Zoologische Mededelingen 83(17): 673–700.</mixed-citation></ref><ref id="B8"><mixed-citation xmlns:xlink="http://www.w3.org/1999/xlink" xlink:type="simple">Lo YY, Cheng RC, Lin CP (2024) Integrative species delimitation and five new species of lynx spiders (<tp:taxon-name><tp:taxon-name-part taxon-name-part-type="order">Araneae</tp:taxon-name-part></tp:taxon-name>, <tp:taxon-name><tp:taxon-name-part taxon-name-part-type="family">Oxyopidae</tp:taxon-name-part></tp:taxon-name>) in Taiwan. PLoS ONE 19(5): e0301776. <ext-link xlink:href="10.1371/journal.pone.0301776" ext-link-type="doi" xlink:type="simple">https://doi.org/10.1371/journal.pone.0301776</ext-link></mixed-citation></ref><ref id="B15"><mixed-citation xmlns:xlink="http://www.w3.org/1999/xlink" xlink:type="simple">WSC (2026) World Spider Catalog. Version 26. Natural History Museum Bern. [accessed on 26 Jan 2026.] <ext-link xlink:href="10.24436/2" ext-link-type="doi" xlink:type="simple">https://doi.org/10.24436/2</ext-link></mixed-citation></ref></ref-list></tp:taxon-treatment>
