# Supplementary material for: Three new species of Hamataliwa Keyserling, 1887 from Xizang, China (Araneae, Oxyopidae)
Source: Zookeys. 2026 Jun 23;1282:371–85. doi: 10.3897/zookeys.1282.187584 (PMC13320306; doi:10.3897/zookeys.1282.187584)
Supplement: XML Treatment for Hamataliwa jinlini [file zookeys.1282.187584-treatment2.xml]

<!DOCTYPE tp:taxon-treatment
  PUBLIC "-//TaxonX//DTD Taxonomic Treatment Publishing DTD v0 20100105//EN" "tax-treatment-NSO.dtd">
<tp:taxon-treatment xmlns:tp="http://www.plazi.org/taxpub"><tp:treatment-meta><kwd-group><label>Taxon classification</label><kwd>
                <named-content content-type="kingdom">Animalia</named-content>
              </kwd><kwd>
                <named-content content-type="order">Araneae</named-content>
              </kwd><kwd>
                <named-content content-type="family">Oxyopidae</named-content>
              </kwd></kwd-group><mixed-citation publication-type="journal"><person-group><name><surname>Long</surname><given-names>Chaojun</given-names></name><name><surname>Wang</surname><given-names>Shilin</given-names></name><name><surname>Zhang</surname><given-names>Jincan</given-names></name><name><surname>Wang</surname><given-names>Cheng</given-names></name><name><surname>Mi</surname><given-names>Xiaoqi</given-names></name></person-group><article-title>Three new species of <italic><tp:taxon-name><tp:taxon-name-part taxon-name-part-type="genus" reg="Hamataliwa">Hamataliwa</tp:taxon-name-part></tp:taxon-name></italic> Keyserling, 1887 from Xizang, China (<tp:taxon-name><tp:taxon-name-part taxon-name-part-type="order" reg="Araneae">Araneae</tp:taxon-name-part></tp:taxon-name>, <tp:taxon-name><tp:taxon-name-part taxon-name-part-type="family" reg="Oxyopidae">Oxyopidae</tp:taxon-name-part></tp:taxon-name>)</article-title><source>Zookeys</source><day>23</day><month>06</month><year>2026</year><volume>1282</volume><fpage>371</fpage><lpage>385</lpage><pub-id pub-id-type="doi">10.3897/zookeys.1282.187584</pub-id></mixed-citation></tp:treatment-meta><tp:nomenclature><tp:taxon-name><object-id xmlns:xlink="http://www.w3.org/1999/xlink" content-type="arpha" xlink:type="simple">01FC5A6C-C0F5-5515-86FA-988C87DA8EFD</object-id>
                    		<tp:taxon-name-part taxon-name-part-type="genus" reg="Hamataliwa">Hamataliwa</tp:taxon-name-part> <tp:taxon-name-part taxon-name-part-type="species" reg="jinlini">jinlini</tp:taxon-name-part>
                    	
                    		<object-id xmlns:xlink="http://www.w3.org/1999/xlink" content-type="zoobank" xlink:type="simple">https://zoobank.org/578C5846-FFF4-4F9D-BB75-D23AFA94AF92</object-id>
                    	</tp:taxon-name><tp:taxon-authority>Wang &amp; Mi</tp:taxon-authority><tp:taxon-status xmlns:xlink="http://www.w3.org/1999/xlink" xlink:type="simple">sp. nov.</tp:taxon-status><xref ref-type="fig" rid="F1">Figs 1A–C</xref><xref ref-type="fig" rid="F3">, 3</xref><xref ref-type="fig" rid="F6">, 6A</xref><xref ref-type="fig" rid="F6">, 6B</xref><xref ref-type="fig" rid="F7">, 7</xref><xref ref-type="fig" rid="F10">, 10</xref></tp:nomenclature><tp:treatment-sec sec-type="Type material"><title>Type material.</title><p><bold><italic>Holotype</italic></bold>: China • ♂ (<abbrev xmlns:xlink="http://www.w3.org/1999/xlink" content-type="institution" xlink:title="Tongren University in Tongren, China" xlink:type="simple">TRU</abbrev>-Oxy-0001); Xizang Auton. Region, Linzhi City, Bomi Co., Gu Twp., Qiaona Vill., Yarlung Zangbu Grand Canyon <abbrev xmlns:xlink="http://www.w3.org/1999/xlink" xlink:title="National Nature Reserve" xlink:type="simple">NNR</abbrev> (<named-content xmlns:xlink="http://www.w3.org/1999/xlink" content-type="dwc:verbatimCoordinates" xlink:type="simple">30°1.96'N, 95°14.12'E</named-content>, ca 2450 m), 20 May 2024, X.Q. Mi et al. leg. <bold><italic>Paratypes</italic></bold>: • 2♂3♀ (<abbrev xmlns:xlink="http://www.w3.org/1999/xlink" content-type="institution" xlink:title="Tongren University in Tongren, China" xlink:type="simple">TRU</abbrev>-Oxy-0002–0006), same data as for holotype; • 1♀ (<abbrev xmlns:xlink="http://www.w3.org/1999/xlink" content-type="institution" xlink:title="Tongren University in Tongren, China" xlink:type="simple">TRU</abbrev>-Oxy-0007), Motuo Co., Paimo Hwy, Yarlung Zangbu Grand Canyon <abbrev xmlns:xlink="http://www.w3.org/1999/xlink" xlink:title="National Nature Reserve" xlink:type="simple">NNR</abbrev> (<named-content xmlns:xlink="http://www.w3.org/1999/xlink" content-type="dwc:verbatimCoordinates" xlink:type="simple">29°28.10'N, 94°59.44'E</named-content>, ca 3210 m), 23 May 2024, X.Q. Mi et al. leg.; • 2♀ (<abbrev xmlns:xlink="http://www.w3.org/1999/xlink" content-type="institution" xlink:title="Tongren University in Tongren, China" xlink:type="simple">TRU</abbrev>-Oxy-0008–0009), Motuo Co., Renqingbengsi, Yarlung Zangbu Grand Canyon <abbrev xmlns:xlink="http://www.w3.org/1999/xlink" xlink:title="National Nature Reserve" xlink:type="simple">NNR</abbrev> (<named-content xmlns:xlink="http://www.w3.org/1999/xlink" content-type="dwc:verbatimCoordinates" xlink:type="simple">29°18.31'N, 95°21.29'E</named-content>, ca 1970 m), 26 May 2024, X.Q. Mi et al. leg.; • 2♀ (<abbrev xmlns:xlink="http://www.w3.org/1999/xlink" content-type="institution" xlink:title="Tongren University in Tongren, China" xlink:type="simple">TRU</abbrev>-Oxy-0010–0011), Motuo Co., Damu Twp., Zhu Vill., Yarlung Zangbu Grand Canyon <abbrev xmlns:xlink="http://www.w3.org/1999/xlink" xlink:title="National Nature Reserve" xlink:type="simple">NNR</abbrev> (<named-content xmlns:xlink="http://www.w3.org/1999/xlink" content-type="dwc:verbatimCoordinates" xlink:type="simple">29°29.73'N, 95°25.86'E</named-content>, ca 1740 m), 27 May 2024, X.Q. Mi et al. leg.</p></tp:treatment-sec><tp:treatment-sec sec-type="Etymology"><title>Etymology.</title><p>The specific name is after the late Prof. Jinlin Hu (胡金林), who made significant contributions to the taxonomic study of spiders of the Qinghai-Xizang Plateau.</p></tp:treatment-sec><tp:treatment-sec sec-type="Diagnosis"><title>Diagnosis.</title><p>The male of the new species is similar to that of <italic><tp:taxon-name><tp:taxon-name-part taxon-name-part-type="genus" reg="Hamataliwa">H.</tp:taxon-name-part> <tp:taxon-name-part taxon-name-part-type="species" reg="wangi">wangi</tp:taxon-name-part></tp:taxon-name></italic> Lin &amp; Li, 2022 in the shape of the embolus (<abbrev xmlns:xlink="http://www.w3.org/1999/xlink" xlink:title="embolus" xlink:type="simple">E</abbrev>) and conductor (<abbrev xmlns:xlink="http://www.w3.org/1999/xlink" xlink:title="conductor" xlink:type="simple">C</abbrev>), but can be easily distinguished by the following: (1) median apophysis (<abbrev xmlns:xlink="http://www.w3.org/1999/xlink" xlink:title="median apophysis" xlink:type="simple">MA</abbrev>) is divided into two sheet-shaped lamellas distally in ventral view (Figs <xref ref-type="fig" rid="F3">3A</xref>, <xref ref-type="fig" rid="F6">6A</xref>) vs hook-shaped (<xref ref-type="bibr" rid="B7">Lin et al. 2022</xref>: fig. 30A); and (2) the tip of the ventral tibial apophysis (<abbrev xmlns:xlink="http://www.w3.org/1999/xlink" xlink:title="ventral tibial apophysis" xlink:type="simple">VTA</abbrev>) is directed towards about 3:00 o’clock position in ventral view (Fig. <xref ref-type="fig" rid="F3">3A</xref>) vs about 1:00 (<xref ref-type="bibr" rid="B7">Lin et al. 2022</xref>: fig. 30A). The female of this new species is similar to that of <italic><tp:taxon-name><tp:taxon-name-part taxon-name-part-type="genus" reg="Hamataliwa">H.</tp:taxon-name-part> <tp:taxon-name-part taxon-name-part-type="species" reg="pedicula">pedicula</tp:taxon-name-part></tp:taxon-name></italic> Tang &amp; Li, 2012 in the shape of the copulatory ducts (<abbrev xmlns:xlink="http://www.w3.org/1999/xlink" xlink:title="copulatory duct" xlink:type="simple">CD</abbrev>) and spermathecae (<abbrev xmlns:xlink="http://www.w3.org/1999/xlink" xlink:title="spermatheca" xlink:type="simple">S</abbrev>), but can be easily distinguished by the copulatory ducts, which originate from the median portion of the epigyne (Fig. <xref ref-type="fig" rid="F7">7B, D</xref>) vs from posterior portion of the epigyne (<xref ref-type="bibr" rid="B12">Tang and Li 2012</xref>: figs 13C, 14B) and by the posterior sclerotized edge (<abbrev xmlns:xlink="http://www.w3.org/1999/xlink" xlink:title="sclerotized edge" xlink:type="simple">SE</abbrev>), which is almost arc-shaped (Fig. <xref ref-type="fig" rid="F7">7A, C</xref>) vs just slightly curved (<xref ref-type="bibr" rid="B12">Tang and Li 2012</xref>: figs 13B, 14A).</p></tp:treatment-sec><tp:treatment-sec sec-type="Description"><title>Description.</title><p><bold>Male</bold> (holotype, Figs <xref ref-type="fig" rid="F1">1A</xref>, <xref ref-type="fig" rid="F1">1B</xref>, <xref ref-type="fig" rid="F3">3</xref>; paratype, <abbrev xmlns:xlink="http://www.w3.org/1999/xlink" content-type="institution" xlink:title="Tongren University in Tongren, China" xlink:type="simple">TRU</abbrev>-Oxy-0002, Fig. <xref ref-type="fig" rid="F6">6A, B</xref>). Total length 4.60. Carapace 2.23 long, 1.67 wide. Abdomen 2.30 long, 1.40 wide. Eye sizes and interdistances: <abbrev xmlns:xlink="http://www.w3.org/1999/xlink" xlink:title="anterior median eye" xlink:type="simple">AME</abbrev> 0.13, <abbrev xmlns:xlink="http://www.w3.org/1999/xlink" xlink:title="anterior lateral eye" xlink:type="simple">ALE</abbrev> 0.23, <abbrev xmlns:xlink="http://www.w3.org/1999/xlink" xlink:title="posterior median eye" xlink:type="simple">PME</abbrev> 0.20, <abbrev xmlns:xlink="http://www.w3.org/1999/xlink" xlink:title="posterior lateral eye" xlink:type="simple">PLE</abbrev> 0.17, <abbrev xmlns:xlink="http://www.w3.org/1999/xlink" xlink:title="anterior median eye" xlink:type="simple">AME</abbrev>–<abbrev xmlns:xlink="http://www.w3.org/1999/xlink" xlink:title="anterior median eye" xlink:type="simple">AME</abbrev> 0.10, <abbrev xmlns:xlink="http://www.w3.org/1999/xlink" xlink:title="anterior median eye" xlink:type="simple">AME</abbrev>–<abbrev xmlns:xlink="http://www.w3.org/1999/xlink" xlink:title="anterior lateral eye" xlink:type="simple">ALE</abbrev> 0.12, <abbrev xmlns:xlink="http://www.w3.org/1999/xlink" xlink:title="anterior lateral eye" xlink:type="simple">ALE</abbrev>–<abbrev xmlns:xlink="http://www.w3.org/1999/xlink" xlink:title="posterior lateral eye" xlink:type="simple">PLE</abbrev> 0.33, <abbrev xmlns:xlink="http://www.w3.org/1999/xlink" xlink:title="posterior median eye" xlink:type="simple">PME</abbrev>–<abbrev xmlns:xlink="http://www.w3.org/1999/xlink" xlink:title="posterior lateral eye" xlink:type="simple">PLE</abbrev> 0.37, <abbrev xmlns:xlink="http://www.w3.org/1999/xlink" xlink:title="posterior median eye" xlink:type="simple">PME</abbrev>–<abbrev xmlns:xlink="http://www.w3.org/1999/xlink" xlink:title="posterior median eye" xlink:type="simple">PME</abbrev> 0.35. Legs: I 7.71 (2.10, 0.68, 2.05, 1.90, 0.98); II 7.18 (2.02, 0.65, 1.93, 1.75, 0.83); III 5.70 (1.70, 0.55, 1.30, 1.45, 0.70); IV 5.40 (1.48, 0.53, 1.23, 1.48, 0.68). Carapace elliptical, yellow-brown with brown stripes; eye region dark. Chelicerae dark brown in general, anterior surface with dense pale scales. Endites yellow, covered with short setae. Labium mainly dark, with dense, anteromarginal dark setae. Sternum yellow. Legs pale yellow, spination of leg I: femur d2 p3 r2; patella d1 p1; tibia d2 p4 r4; metatarsus d3 p4 r4. Abdomen long, elliptical, dorsum yellow-brown, with inconspicuous pattern; venter darker than dorsum, with broad, dark brown median band extending from epigastric furrow to hind end.</p><fig id="F1" position="float" orientation="portrait"><object-id xmlns:xlink="http://www.w3.org/1999/xlink" content-type="doi" xlink:type="simple">10.3897/zookeys.1282.187584.figure1</object-id><object-id xmlns:xlink="http://www.w3.org/1999/xlink" content-type="arpha" xlink:type="simple">CAC5CA62-B735-57E6-A912-47BDDF0839F5</object-id><label>Figure 1.</label><caption><p>Habitus of <italic><tp:taxon-name><tp:taxon-name-part taxon-name-part-type="genus" reg="Hamataliwa">Hamataliwa</tp:taxon-name-part></tp:taxon-name></italic> spp. <bold>A</bold>–<bold>C</bold>. <italic><tp:taxon-name><tp:taxon-name-part taxon-name-part-type="genus" reg="Hamataliwa">H.</tp:taxon-name-part> <tp:taxon-name-part taxon-name-part-type="species" reg="jinlini">jinlini</tp:taxon-name-part></tp:taxon-name></italic> Wang &amp; Mi, sp. nov., <bold>D</bold>–<bold>F</bold>. <italic><tp:taxon-name><tp:taxon-name-part taxon-name-part-type="genus" reg="Hamataliwa">H.</tp:taxon-name-part> <tp:taxon-name-part taxon-name-part-type="species" reg="shufui">shufui</tp:taxon-name-part></tp:taxon-name></italic> Wang &amp; Mi, sp. nov. <bold>A, B, D, E</bold>. Male holotype; <bold>C, F</bold>. Female paratypes (<bold>C</bold>. <abbrev xmlns:xlink="http://www.w3.org/1999/xlink" content-type="institution" xlink:title="Tongren University in Tongren, China" xlink:type="simple">TRU</abbrev>-Oxy-0004; <bold>F</bold>. <abbrev xmlns:xlink="http://www.w3.org/1999/xlink" content-type="institution" xlink:title="Tongren University in Tongren, China" xlink:type="simple">TRU</abbrev>-Oxy-0014). <bold>A, C, D, F</bold>. Dorsal view; <bold>B, E</bold>. Ventral view. Scale bars: 0.5 mm.</p></caption><graphic xmlns:xlink="http://www.w3.org/1999/xlink" xlink:href="zookeys-1282-371_article-187584__-g001.jpg" id="oo_1691237.jpg" position="float" orientation="portrait" xlink:type="simple"><uri content-type="original_file" xlink:type="simple">https://binary.pensoft.net/fig/1691237</uri></graphic></fig><fig id="F2" position="float" orientation="portrait"><object-id xmlns:xlink="http://www.w3.org/1999/xlink" content-type="doi" xlink:type="simple">10.3897/zookeys.1282.187584.figure2</object-id><object-id xmlns:xlink="http://www.w3.org/1999/xlink" content-type="arpha" xlink:type="simple">0AEAD0D4-4D14-5FEF-9915-7E21B44438BE</object-id><label>Figure 2.</label><caption><p>Habitus of <italic><tp:taxon-name><tp:taxon-name-part taxon-name-part-type="genus" reg="Hamataliwa">Hamataliwa</tp:taxon-name-part> <tp:taxon-name-part taxon-name-part-type="species" reg="qomolangma">qomolangma</tp:taxon-name-part></tp:taxon-name></italic> Wang &amp; Mi, sp. nov. <bold>A, B</bold>. Male holotype; <bold>C</bold>. Female paratype, <abbrev xmlns:xlink="http://www.w3.org/1999/xlink" content-type="institution" xlink:title="Tongren University in Tongren, China" xlink:type="simple">TRU</abbrev>-Oxy-0024; <bold>A, C</bold>. Dorsal view; <bold>B</bold>. Ventral view. Scale bars: 0.5 mm.</p></caption><graphic xmlns:xlink="http://www.w3.org/1999/xlink" xlink:href="zookeys-1282-371_article-187584__-g002.jpg" id="oo_1691238.jpg" position="float" orientation="portrait" xlink:type="simple"><uri content-type="original_file" xlink:type="simple">https://binary.pensoft.net/fig/1691238</uri></graphic></fig><fig id="F3" position="float" orientation="portrait"><object-id xmlns:xlink="http://www.w3.org/1999/xlink" content-type="doi" xlink:type="simple">10.3897/zookeys.1282.187584.figure3</object-id><object-id xmlns:xlink="http://www.w3.org/1999/xlink" content-type="arpha" xlink:type="simple">26ADA7D0-32EB-538B-AFFD-33FEF10E0E97</object-id><label>Figure 3.</label><caption><p>Male palp of <italic><tp:taxon-name><tp:taxon-name-part taxon-name-part-type="genus" reg="Hamataliwa">Hamataliwa</tp:taxon-name-part> <tp:taxon-name-part taxon-name-part-type="species" reg="jinlini">jinlini</tp:taxon-name-part></tp:taxon-name></italic> Wang &amp; Mi, sp. nov., holotype. <bold>A</bold>. Ventral view; <bold>B</bold>. Retrolateral view. Abbreviations: <abbrev xmlns:xlink="http://www.w3.org/1999/xlink" xlink:title="conductor" xlink:type="simple">C</abbrev> conductor; <abbrev xmlns:xlink="http://www.w3.org/1999/xlink" xlink:title="cymbial fold" xlink:type="simple">CF</abbrev> cymbial fold; <abbrev xmlns:xlink="http://www.w3.org/1999/xlink" xlink:title="embolus" xlink:type="simple">E</abbrev> embolus; <abbrev xmlns:xlink="http://www.w3.org/1999/xlink" xlink:title="median apophysis" xlink:type="simple">MA</abbrev> median apophysis; <abbrev xmlns:xlink="http://www.w3.org/1999/xlink" xlink:title="prolateral apophysis" xlink:type="simple">PA</abbrev> prolateral apophysis; <abbrev xmlns:xlink="http://www.w3.org/1999/xlink" xlink:title="posterior lobe" xlink:type="simple">PL</abbrev> posterior lobe; <abbrev xmlns:xlink="http://www.w3.org/1999/xlink" xlink:title="retrolateral patellar apophysis" xlink:type="simple">RPA</abbrev> retrolateral patellar apophysis; <abbrev xmlns:xlink="http://www.w3.org/1999/xlink" xlink:title="retrolateral tibial apophysis" xlink:type="simple">RTA</abbrev> retrolateral tibial apophysis; <abbrev xmlns:xlink="http://www.w3.org/1999/xlink" xlink:title="ventral tibial apophysis" xlink:type="simple">VTA</abbrev> ventral tibial apophysis. Scale bars: 0.1 mm.</p></caption><graphic xmlns:xlink="http://www.w3.org/1999/xlink" xlink:href="zookeys-1282-371_article-187584__-g003.jpg" id="oo_1691239.jpg" position="float" orientation="portrait" xlink:type="simple"><uri content-type="original_file" xlink:type="simple">https://binary.pensoft.net/fig/1691239</uri></graphic></fig><p><bold><italic>Palp</italic></bold> (Figs <xref ref-type="fig" rid="F3">3</xref>, <xref ref-type="fig" rid="F6">6</xref>A, B): femur length/width ratio about 2.2; patella with sub-triangular antero-retrolateral apophysis (<abbrev xmlns:xlink="http://www.w3.org/1999/xlink" xlink:title="retrolateral patellar apophysis" xlink:type="simple">RPA</abbrev>) in retrolateral view; ventral tibial apophysis (<abbrev xmlns:xlink="http://www.w3.org/1999/xlink" xlink:title="ventral tibial apophysis" xlink:type="simple">VTA</abbrev>) weakly sclerotized, curved towards retrolateral side and with blunt tip directed towards about 3:00 o’clock position in ventral view; retrolateral tibial apophysis (<abbrev xmlns:xlink="http://www.w3.org/1999/xlink" xlink:title="retrolateral tibial apophysis" xlink:type="simple">RTA</abbrev>) strongly sclerotized, sheet-shaped in retrolateral view; cymbium length/width ratio ca 1.4, with baso-retrolateral fold (<abbrev xmlns:xlink="http://www.w3.org/1999/xlink" xlink:title="cymbial fold" xlink:type="simple">CF</abbrev>); tegulum with postero-prolaterally extended posterior lobe (<abbrev xmlns:xlink="http://www.w3.org/1999/xlink" xlink:title="posterior lobe" xlink:type="simple">PL</abbrev>); median apophysis (<abbrev xmlns:xlink="http://www.w3.org/1999/xlink" xlink:title="median apophysis" xlink:type="simple">MA</abbrev>) narrowest medially, and divided into 2 sheet-shaped lamellas distally, with sub-square base in ventral view; embolus (<abbrev xmlns:xlink="http://www.w3.org/1999/xlink" xlink:title="embolus" xlink:type="simple">E</abbrev>) curved about half circle, tip hidden by conductor; conductor (<abbrev xmlns:xlink="http://www.w3.org/1999/xlink" xlink:title="conductor" xlink:type="simple">C</abbrev>) anteroretrolaterally located, strongly sclerotized, tip curved to half circle.</p><p><bold>Female</bold> (paratype, <abbrev xmlns:xlink="http://www.w3.org/1999/xlink" content-type="institution" xlink:title="Tongren University in Tongren, China" xlink:type="simple">TRU</abbrev>-Oxy-0004, Figs <xref ref-type="fig" rid="F1">1C</xref>, <xref ref-type="fig" rid="F7">7</xref>). Total length 4.34. Carapace 1.88 long, 1.43 wide. Abdomen 2.25 long, 1.66 wide. Eye sizes: <abbrev xmlns:xlink="http://www.w3.org/1999/xlink" xlink:title="anterior median eye" xlink:type="simple">AME</abbrev> 0.11, <abbrev xmlns:xlink="http://www.w3.org/1999/xlink" xlink:title="anterior lateral eye" xlink:type="simple">ALE</abbrev> 0.19, <abbrev xmlns:xlink="http://www.w3.org/1999/xlink" xlink:title="posterior median eye" xlink:type="simple">PME</abbrev> 0.16, <abbrev xmlns:xlink="http://www.w3.org/1999/xlink" xlink:title="posterior lateral eye" xlink:type="simple">PLE</abbrev> 0.19. Eye interdistances: <abbrev xmlns:xlink="http://www.w3.org/1999/xlink" xlink:title="anterior median eye" xlink:type="simple">AME</abbrev>–<abbrev xmlns:xlink="http://www.w3.org/1999/xlink" xlink:title="anterior median eye" xlink:type="simple">AME</abbrev> 0.13, <abbrev xmlns:xlink="http://www.w3.org/1999/xlink" xlink:title="anterior median eye" xlink:type="simple">AME</abbrev>–<abbrev xmlns:xlink="http://www.w3.org/1999/xlink" xlink:title="anterior lateral eye" xlink:type="simple">ALE</abbrev> 0.12, <abbrev xmlns:xlink="http://www.w3.org/1999/xlink" xlink:title="anterior lateral eye" xlink:type="simple">ALE</abbrev>–<abbrev xmlns:xlink="http://www.w3.org/1999/xlink" xlink:title="posterior lateral eye" xlink:type="simple">PLE</abbrev> 0.41, <abbrev xmlns:xlink="http://www.w3.org/1999/xlink" xlink:title="posterior median eye" xlink:type="simple">PME</abbrev>–<abbrev xmlns:xlink="http://www.w3.org/1999/xlink" xlink:title="posterior lateral eye" xlink:type="simple">PLE</abbrev> 0.36, <abbrev xmlns:xlink="http://www.w3.org/1999/xlink" xlink:title="posterior median eye" xlink:type="simple">PME</abbrev>–<abbrev xmlns:xlink="http://www.w3.org/1999/xlink" xlink:title="posterior median eye" xlink:type="simple">PME</abbrev> 0.41. Legs: I missing; II 5.66 (1.67, 0.46, 1.49, 1.29, 0.75); III 4.49 (1.35, 0.39, 1.06, 1.07, 0.62); IV 4.49 (1.34, 0.44, 0.96, 1.13, 0.62). Habitus (Fig. <xref ref-type="fig" rid="F1">1C</xref>) similar to that of male except paler in color. Spination of leg I: missing.</p><p><bold><italic>Epigyne</italic></bold> (Fig. <xref ref-type="fig" rid="F7">7</xref>): almost as long as wide, with medio-posterior atrium (<abbrev xmlns:xlink="http://www.w3.org/1999/xlink" xlink:title="atrium" xlink:type="simple">At</abbrev>) and posterior, arc-shaped sclerotized edge (<abbrev xmlns:xlink="http://www.w3.org/1999/xlink" xlink:title="sclerotized edge" xlink:type="simple">SE</abbrev>); copulatory openings (<abbrev xmlns:xlink="http://www.w3.org/1999/xlink" xlink:title="copulatory opening" xlink:type="simple">CO</abbrev>) beneath anterolateral portion of atrium, opened posteriorly; copulatory ducts (<abbrev xmlns:xlink="http://www.w3.org/1999/xlink" xlink:title="copulatory duct" xlink:type="simple">CD</abbrev>) curved to inverted C-shape; spermathecae (<abbrev xmlns:xlink="http://www.w3.org/1999/xlink" xlink:title="spermatheca" xlink:type="simple">S</abbrev>) globular, about 3/4 their diameters apart.</p></tp:treatment-sec><tp:treatment-sec sec-type="Distribution"><title>Distribution.</title><p>China (Xizang, Fig. <xref ref-type="fig" rid="F10">10</xref>).</p></tp:treatment-sec><tp:treatment-sec><!--Section generated to contain objects referenced in tp:taxon-treatment.--><fig id="F6" position="float" orientation="portrait"><object-id xmlns:xlink="http://www.w3.org/1999/xlink" content-type="doi" xlink:type="simple">10.3897/zookeys.1282.187584.figure6</object-id><object-id xmlns:xlink="http://www.w3.org/1999/xlink" content-type="arpha" xlink:type="simple">E0DF3611-E038-5B47-807D-0749655DCA84</object-id><label>Figure 6.</label><caption><p>Bulb of <italic><tp:taxon-name><tp:taxon-name-part taxon-name-part-type="genus" reg="Hamataliwa">Hamataliwa</tp:taxon-name-part></tp:taxon-name></italic> spp. <bold>A, B</bold>. <italic><tp:taxon-name><tp:taxon-name-part taxon-name-part-type="genus" reg="Hamataliwa">H.</tp:taxon-name-part> <tp:taxon-name-part taxon-name-part-type="species" reg="jinlini">jinlini</tp:taxon-name-part></tp:taxon-name></italic> Wang &amp; Mi, sp. nov., paratype, <abbrev xmlns:xlink="http://www.w3.org/1999/xlink" content-type="institution" xlink:title="Tongren University in Tongren, China" xlink:type="simple">TRU</abbrev>-Oxy-0002; <bold>C, D</bold>. <italic><tp:taxon-name><tp:taxon-name-part taxon-name-part-type="genus" reg="Hamataliwa">H.</tp:taxon-name-part> <tp:taxon-name-part taxon-name-part-type="species" reg="qomolangma">qomolangma</tp:taxon-name-part></tp:taxon-name></italic> Wang &amp; Mi, sp. nov., paratype, <abbrev xmlns:xlink="http://www.w3.org/1999/xlink" content-type="institution" xlink:title="Tongren University in Tongren, China" xlink:type="simple">TRU</abbrev>-Oxy-0018; <bold>E, F</bold>. <italic><tp:taxon-name><tp:taxon-name-part taxon-name-part-type="genus" reg="Hamataliwa">H.</tp:taxon-name-part> <tp:taxon-name-part taxon-name-part-type="species" reg="shufui">shufui</tp:taxon-name-part></tp:taxon-name></italic> Wang &amp; Mi, sp. nov., paratype, <abbrev xmlns:xlink="http://www.w3.org/1999/xlink" content-type="institution" xlink:title="Tongren University in Tongren, China" xlink:type="simple">TRU</abbrev>-Oxy-0013. <bold>A, C, E</bold>. Ventral view; <bold>B, D, F</bold>. Anterior view. Abbreviations: <abbrev xmlns:xlink="http://www.w3.org/1999/xlink" xlink:title="conductor" xlink:type="simple">C</abbrev> conductor; <abbrev xmlns:xlink="http://www.w3.org/1999/xlink" xlink:title="embolus" xlink:type="simple">E</abbrev> embolus; <abbrev xmlns:xlink="http://www.w3.org/1999/xlink" xlink:title="median apophysis" xlink:type="simple">MA</abbrev> median apophysis; <abbrev xmlns:xlink="http://www.w3.org/1999/xlink" xlink:title="prolateral apophysis" xlink:type="simple">PA</abbrev> prolateral apophysis; <abbrev xmlns:xlink="http://www.w3.org/1999/xlink" xlink:title="posterior lobe" xlink:type="simple">PL</abbrev> posterior lobe. Scale bars: 0.1 mm.</p></caption><graphic xmlns:xlink="http://www.w3.org/1999/xlink" xlink:href="zookeys-1282-371_article-187584__-g006.jpg" id="oo_1691242.jpg" position="float" orientation="portrait" xlink:type="simple"><uri content-type="original_file" xlink:type="simple">https://binary.pensoft.net/fig/1691242</uri></graphic></fig><fig id="F7" position="float" orientation="portrait"><object-id xmlns:xlink="http://www.w3.org/1999/xlink" content-type="doi" xlink:type="simple">10.3897/zookeys.1282.187584.figure7</object-id><object-id xmlns:xlink="http://www.w3.org/1999/xlink" content-type="arpha" xlink:type="simple">52433778-BDC4-5259-87F0-7189DC8B4598</object-id><label>Figure 7.</label><caption><p>Epigyne of <italic><tp:taxon-name><tp:taxon-name-part taxon-name-part-type="genus" reg="Hamataliwa">H.</tp:taxon-name-part> <tp:taxon-name-part taxon-name-part-type="species" reg="jinlini">jinlini</tp:taxon-name-part></tp:taxon-name></italic> Wang &amp; Mi, sp. nov., paratype, <abbrev xmlns:xlink="http://www.w3.org/1999/xlink" content-type="institution" xlink:title="Tongren University in Tongren, China" xlink:type="simple">TRU</abbrev>-Oxy-0004. <bold>A, C</bold>. Ventral view; <bold>B, D</bold>. Dorsal view. <bold>A</bold>. In ethanol; <bold>B</bold>. In lactic acid; <bold>C, D</bold>. In arabic gum. Abbreviations: <abbrev xmlns:xlink="http://www.w3.org/1999/xlink" xlink:title="atrium" xlink:type="simple">At</abbrev> atrium; <abbrev xmlns:xlink="http://www.w3.org/1999/xlink" xlink:title="copulatory opening" xlink:type="simple">CO</abbrev> copulatory opening; <abbrev xmlns:xlink="http://www.w3.org/1999/xlink" xlink:title="copulatory duct" xlink:type="simple">CD</abbrev> copulatory duct; <abbrev xmlns:xlink="http://www.w3.org/1999/xlink" xlink:title="fertilization duct" xlink:type="simple">FD</abbrev> fertilization duct; <abbrev xmlns:xlink="http://www.w3.org/1999/xlink" xlink:title="spermatheca" xlink:type="simple">S</abbrev> spermatheca; <abbrev xmlns:xlink="http://www.w3.org/1999/xlink" xlink:title="sclerotized edge" xlink:type="simple">SE</abbrev> sclerotized edge. Scale bars: 0.1 mm.</p></caption><graphic xmlns:xlink="http://www.w3.org/1999/xlink" xlink:href="zookeys-1282-371_article-187584__-g007.jpg" id="oo_1691243.jpg" position="float" orientation="portrait" xlink:type="simple"><uri content-type="original_file" xlink:type="simple">https://binary.pensoft.net/fig/1691243</uri></graphic></fig><fig id="F10" position="float" orientation="portrait"><object-id xmlns:xlink="http://www.w3.org/1999/xlink" content-type="doi" xlink:type="simple">10.3897/zookeys.1282.187584.figure10</object-id><object-id xmlns:xlink="http://www.w3.org/1999/xlink" content-type="arpha" xlink:type="simple">0C0020BE-2F34-5A1C-9768-788B5C39C90C</object-id><label>Figure 10.</label><caption><p>Map of collecting localities of the type specimens of the three <italic><tp:taxon-name><tp:taxon-name-part taxon-name-part-type="genus" reg="Hamataliwa">Hamataliwa</tp:taxon-name-part></tp:taxon-name></italic> species.</p></caption><graphic xmlns:xlink="http://www.w3.org/1999/xlink" xlink:href="zookeys-1282-371_article-187584__-g010.jpg" id="oo_1691246.jpg" position="float" orientation="portrait" xlink:type="simple"><uri content-type="original_file" xlink:type="simple">https://binary.pensoft.net/fig/1691246</uri></graphic></fig></tp:treatment-sec><ref-list><ref id="B7"><mixed-citation xmlns:xlink="http://www.w3.org/1999/xlink" xlink:type="simple">Lin YJ, Zhao HF, Koh JKH, Li SQ (2022) Taxonomy notes on twenty-eight spider species (<tp:taxon-name><tp:taxon-name-part taxon-name-part-type="class">Arachnida</tp:taxon-name-part></tp:taxon-name>: <tp:taxon-name><tp:taxon-name-part taxon-name-part-type="order">Araneae</tp:taxon-name-part></tp:taxon-name>) from Asia. Zoological Systematics 47(3): 198–270. <ext-link xlink:href="10.70590/ice.2024.01.06" ext-link-type="doi" xlink:type="simple">https://doi.org/10.70590/ice.2024.01.06</ext-link></mixed-citation></ref><ref id="B12"><mixed-citation xmlns:xlink="http://www.w3.org/1999/xlink" xlink:type="simple">Tang G, Li SQ (2012) Lynx spiders from Xishuangbanna, Yunnan, China (<tp:taxon-name><tp:taxon-name-part taxon-name-part-type="order">Araneae</tp:taxon-name-part></tp:taxon-name>: <tp:taxon-name><tp:taxon-name-part taxon-name-part-type="family">Oxyopidae</tp:taxon-name-part></tp:taxon-name>). Zootaxa 3362: 1–42. <ext-link xlink:href="10.11646/zootaxa.3362.1.1" ext-link-type="doi" xlink:type="simple">https://doi.org/10.11646/zootaxa.3362.1.1</ext-link></mixed-citation></ref></ref-list></tp:taxon-treatment>
