# Supplementary material for: Three new species of Hamataliwa Keyserling, 1887 from Xizang, China (Araneae, Oxyopidae)
Source: Zookeys. 2026 Jun 23;1282:371–85. doi: 10.3897/zookeys.1282.187584 (PMC13320306; doi:10.3897/zookeys.1282.187584)
Supplement: XML Treatment for Hamataliwa qomolangma [file zookeys.1282.187584-treatment3.xml]

<!DOCTYPE tp:taxon-treatment
  PUBLIC "-//TaxonX//DTD Taxonomic Treatment Publishing DTD v0 20100105//EN" "tax-treatment-NSO.dtd">
<tp:taxon-treatment xmlns:tp="http://www.plazi.org/taxpub"><tp:treatment-meta><kwd-group><label>Taxon classification</label><kwd>
                <named-content content-type="kingdom">Animalia</named-content>
              </kwd><kwd>
                <named-content content-type="order">Araneae</named-content>
              </kwd><kwd>
                <named-content content-type="family">Oxyopidae</named-content>
              </kwd></kwd-group><mixed-citation publication-type="journal"><person-group><name><surname>Long</surname><given-names>Chaojun</given-names></name><name><surname>Wang</surname><given-names>Shilin</given-names></name><name><surname>Zhang</surname><given-names>Jincan</given-names></name><name><surname>Wang</surname><given-names>Cheng</given-names></name><name><surname>Mi</surname><given-names>Xiaoqi</given-names></name></person-group><article-title>Three new species of <italic><tp:taxon-name><tp:taxon-name-part taxon-name-part-type="genus" reg="Hamataliwa">Hamataliwa</tp:taxon-name-part></tp:taxon-name></italic> Keyserling, 1887 from Xizang, China (<tp:taxon-name><tp:taxon-name-part taxon-name-part-type="order" reg="Araneae">Araneae</tp:taxon-name-part></tp:taxon-name>, <tp:taxon-name><tp:taxon-name-part taxon-name-part-type="family" reg="Oxyopidae">Oxyopidae</tp:taxon-name-part></tp:taxon-name>)</article-title><source>Zookeys</source><day>23</day><month>06</month><year>2026</year><volume>1282</volume><fpage>371</fpage><lpage>385</lpage><pub-id pub-id-type="doi">10.3897/zookeys.1282.187584</pub-id></mixed-citation></tp:treatment-meta><tp:nomenclature><tp:taxon-name><object-id xmlns:xlink="http://www.w3.org/1999/xlink" content-type="arpha" xlink:type="simple">D951C96C-503C-53F9-9FF9-DE178D209836</object-id>
                    		<tp:taxon-name-part taxon-name-part-type="genus" reg="Hamataliwa">Hamataliwa</tp:taxon-name-part> <tp:taxon-name-part taxon-name-part-type="species" reg="qomolangma">qomolangma</tp:taxon-name-part>
                    	
                    		<object-id xmlns:xlink="http://www.w3.org/1999/xlink" content-type="zoobank" xlink:type="simple">https://zoobank.org/BC8F66BE-6656-4355-A576-21717C6B24C7</object-id>
                    	</tp:taxon-name><tp:taxon-authority>Wang &amp; Mi</tp:taxon-authority><tp:taxon-status xmlns:xlink="http://www.w3.org/1999/xlink" xlink:type="simple">sp. nov.</tp:taxon-status><xref ref-type="fig" rid="F2">Figs 2</xref><xref ref-type="fig" rid="F4">, 4</xref><xref ref-type="fig" rid="F6">, 6 C, D, 8, 10</xref></tp:nomenclature><tp:treatment-sec sec-type="Type material"><title>Type material.</title><p><bold><italic>Holotype</italic></bold>: China • ♂ (<abbrev xmlns:xlink="http://www.w3.org/1999/xlink" content-type="institution" xlink:title="Tongren University in Tongren, China" xlink:type="simple">TRU</abbrev>-Oxy-0017); Xizang Auton. Region, Rikaze City, Dingjie Co., Chentang Twp., Natang Vill., Qomolangma <abbrev xmlns:xlink="http://www.w3.org/1999/xlink" xlink:title="National Nature Reserve" xlink:type="simple">NNR</abbrev> (<named-content xmlns:xlink="http://www.w3.org/1999/xlink" content-type="dwc:verbatimCoordinates" xlink:type="simple">27°50.28'N, 87°26.28'E</named-content>, ca 2390 m), 27 May 2025, C. Wang et al. leg. <bold><italic>Paratypes</italic></bold>: • 6♂8♀ (<abbrev xmlns:xlink="http://www.w3.org/1999/xlink" content-type="institution" xlink:title="Tongren University in Tongren, China" xlink:type="simple">TRU</abbrev>-Oxy-0018–0031), same data as for holotype; • 2♀ (<abbrev xmlns:xlink="http://www.w3.org/1999/xlink" content-type="institution" xlink:title="Tongren University in Tongren, China" xlink:type="simple">TRU</abbrev>-Oxy-0032–0033), Dingjie Co., Chentang Twp., Chentanggou, Qomolangma <abbrev xmlns:xlink="http://www.w3.org/1999/xlink" xlink:title="National Nature Reserve" xlink:type="simple">NNR</abbrev> (<named-content xmlns:xlink="http://www.w3.org/1999/xlink" content-type="dwc:verbatimCoordinates" xlink:type="simple">27°51.78'N, 87°25.65'E</named-content>, ca 2370 m), 18 August 2024, C. Wang et al. leg.; • 1♂1♀ (<abbrev xmlns:xlink="http://www.w3.org/1999/xlink" content-type="institution" xlink:title="Tongren University in Tongren, China" xlink:type="simple">TRU</abbrev>-Oxy-0034–0035), Jilong Co., Sare Twp., Labi Vill. Qomolangma <abbrev xmlns:xlink="http://www.w3.org/1999/xlink" xlink:title="National Nature Reserve" xlink:type="simple">NNR</abbrev> (<named-content xmlns:xlink="http://www.w3.org/1999/xlink" content-type="dwc:verbatimCoordinates" xlink:type="simple">28°18.99'N, 85°24.99'E</named-content>, ca 2530 m), 25 May 2025, X.Q. Mi et al. leg.</p></tp:treatment-sec><tp:treatment-sec sec-type="Etymology"><title>Etymology.</title><p>The specific epithet is a noun in apposition referring to the Qomolangma National Nature Reserve, the type locality.</p></tp:treatment-sec><tp:treatment-sec sec-type="Diagnosis"><title>Diagnosis.</title><p>The new species is similar to <italic><tp:taxon-name><tp:taxon-name-part taxon-name-part-type="genus" reg="Hamataliwa">H.</tp:taxon-name-part> <tp:taxon-name-part taxon-name-part-type="species" reg="cucullata">cucullata</tp:taxon-name-part></tp:taxon-name></italic> Tang, Wang &amp; Peng, 2012 in the general shape of copulatory organs, especially the form of ventral tibial apophysis (<abbrev xmlns:xlink="http://www.w3.org/1999/xlink" xlink:title="ventral tibial apophysis" xlink:type="simple">VTA</abbrev>), epigynal hood (<abbrev xmlns:xlink="http://www.w3.org/1999/xlink" xlink:title="epigynal hood" xlink:type="simple">H</abbrev>), copulatory ducts (<abbrev xmlns:xlink="http://www.w3.org/1999/xlink" xlink:title="copulatory duct" xlink:type="simple">CD</abbrev>) and spermathecae (<abbrev xmlns:xlink="http://www.w3.org/1999/xlink" xlink:title="spermatheca" xlink:type="simple">S</abbrev>), but can be easily distinguished by the following: (1) ventral tibial apophysis (<abbrev xmlns:xlink="http://www.w3.org/1999/xlink" xlink:title="ventral tibial apophysis" xlink:type="simple">VTA</abbrev>) is about half the tibial length in retrolateral view (Fig. <xref ref-type="fig" rid="F4">4B</xref>) vs about as long as tibia (<xref ref-type="bibr" rid="B13">Tang et al. 2012</xref>: figs 6, 13); (2) the posterior ramus of the retrolateral tibial apophysis (<abbrev xmlns:xlink="http://www.w3.org/1999/xlink" xlink:title="posterior ramus of retrolateral tibial apophysis" xlink:type="simple">pRTA</abbrev>) is directed towards dorsal side in retrolateral view (Fig. <xref ref-type="fig" rid="F4">4B</xref>) vs retrolateral side (<xref ref-type="bibr" rid="B13">Tang et al. 2012</xref>: figs 6, 13); (3) epigynal hood (<abbrev xmlns:xlink="http://www.w3.org/1999/xlink" xlink:title="epigynal hood" xlink:type="simple">H</abbrev>) is partly extending beyond the base of septum and is wider than septum (Fig. <xref ref-type="fig" rid="F8">8A, C, D</xref>) vs not extending beyond the base of septum and about 2/3 the septum width (<xref ref-type="bibr" rid="B13">Tang et al. 2012</xref>: figs 8, 10, 14); and (4) atrium (<abbrev xmlns:xlink="http://www.w3.org/1999/xlink" xlink:title="atrium" xlink:type="simple">At</abbrev>) is almost trapezoidal (Fig. <xref ref-type="fig" rid="F8">8</xref>) vs almost oval (<xref ref-type="bibr" rid="B13">Tang et al. 2012</xref>: figs 8, 10, 14).</p><fig id="F4" position="float" orientation="portrait"><object-id xmlns:xlink="http://www.w3.org/1999/xlink" content-type="doi" xlink:type="simple">10.3897/zookeys.1282.187584.figure4</object-id><object-id xmlns:xlink="http://www.w3.org/1999/xlink" content-type="arpha" xlink:type="simple">F8EF7E0F-B2A8-5DE4-8944-71C41FEFE127</object-id><label>Figure 4.</label><caption><p>Male palp of <italic><tp:taxon-name><tp:taxon-name-part taxon-name-part-type="genus" reg="Hamataliwa">Hamataliwa</tp:taxon-name-part> <tp:taxon-name-part taxon-name-part-type="species" reg="qomolangma">qomolangma</tp:taxon-name-part></tp:taxon-name></italic> Wang &amp; Mi, sp. nov., holotype. <bold>A</bold>. Ventral view; <bold>B</bold>. Retrolateral view. Abbreviations: <abbrev xmlns:xlink="http://www.w3.org/1999/xlink" xlink:title="anterior ramus of retrolateral tibial apophysis" xlink:type="simple">aRTA</abbrev> anterior ramus of retrolateral tibial apophysis; <abbrev xmlns:xlink="http://www.w3.org/1999/xlink" xlink:title="conductor" xlink:type="simple">C</abbrev> conductor; <abbrev xmlns:xlink="http://www.w3.org/1999/xlink" xlink:title="cymbial fold" xlink:type="simple">CF</abbrev> cymbial fold; <abbrev xmlns:xlink="http://www.w3.org/1999/xlink" xlink:title="embolus" xlink:type="simple">E</abbrev> embolus; <abbrev xmlns:xlink="http://www.w3.org/1999/xlink" xlink:title="median apophysis" xlink:type="simple">MA</abbrev> median apophysis; <abbrev xmlns:xlink="http://www.w3.org/1999/xlink" xlink:title="prolateral apophysis" xlink:type="simple">PA</abbrev> prolateral apophysis; <abbrev xmlns:xlink="http://www.w3.org/1999/xlink" xlink:title="posterior lobe" xlink:type="simple">PL</abbrev> posterior lobe; <abbrev xmlns:xlink="http://www.w3.org/1999/xlink" xlink:title="posterior ramus of retrolateral tibial apophysis" xlink:type="simple">pRTA</abbrev> posterior ramus of retrolateral tibial apophysis; <abbrev xmlns:xlink="http://www.w3.org/1999/xlink" xlink:title="ventral tibial apophysis" xlink:type="simple">VTA</abbrev> ventral tibial apophysis. Scale bars: 0.1 mm.</p></caption><graphic xmlns:xlink="http://www.w3.org/1999/xlink" xlink:href="zookeys-1282-371_article-187584__-g004.jpg" id="oo_1691240.jpg" position="float" orientation="portrait" xlink:type="simple"><uri content-type="original_file" xlink:type="simple">https://binary.pensoft.net/fig/1691240</uri></graphic></fig></tp:treatment-sec><tp:treatment-sec sec-type="Description"><title>Description.</title><p><bold>Male</bold> (holotype, Figs <xref ref-type="fig" rid="F2">2A</xref>, <xref ref-type="fig" rid="F2">2B</xref>, <xref ref-type="fig" rid="F4">4</xref>; paratype, <abbrev xmlns:xlink="http://www.w3.org/1999/xlink" content-type="institution" xlink:title="Tongren University in Tongren, China" xlink:type="simple">TRU</abbrev>-Oxy-0018, Fig. <xref ref-type="fig" rid="F6">6C, D</xref>). Total length 3.41. Carapace 1.79 long, 1.38 wide. Abdomen 1.62 long, 1.15 wide. Eye sizes and interdistances: <abbrev xmlns:xlink="http://www.w3.org/1999/xlink" xlink:title="anterior median eye" xlink:type="simple">AME</abbrev> 0.06, <abbrev xmlns:xlink="http://www.w3.org/1999/xlink" xlink:title="anterior lateral eye" xlink:type="simple">ALE</abbrev> 0.12, <abbrev xmlns:xlink="http://www.w3.org/1999/xlink" xlink:title="posterior median eye" xlink:type="simple">PME</abbrev> 0.09, <abbrev xmlns:xlink="http://www.w3.org/1999/xlink" xlink:title="posterior lateral eye" xlink:type="simple">PLE</abbrev> 0.18, <abbrev xmlns:xlink="http://www.w3.org/1999/xlink" xlink:title="anterior median eye" xlink:type="simple">AME</abbrev>–<abbrev xmlns:xlink="http://www.w3.org/1999/xlink" xlink:title="anterior median eye" xlink:type="simple">AME</abbrev> 0.09, <abbrev xmlns:xlink="http://www.w3.org/1999/xlink" xlink:title="anterior median eye" xlink:type="simple">AME</abbrev>–<abbrev xmlns:xlink="http://www.w3.org/1999/xlink" xlink:title="anterior lateral eye" xlink:type="simple">ALE</abbrev> 0.06, <abbrev xmlns:xlink="http://www.w3.org/1999/xlink" xlink:title="anterior lateral eye" xlink:type="simple">ALE</abbrev>–<abbrev xmlns:xlink="http://www.w3.org/1999/xlink" xlink:title="posterior lateral eye" xlink:type="simple">PLE</abbrev> 0.24, <abbrev xmlns:xlink="http://www.w3.org/1999/xlink" xlink:title="posterior median eye" xlink:type="simple">PME</abbrev>–<abbrev xmlns:xlink="http://www.w3.org/1999/xlink" xlink:title="posterior lateral eye" xlink:type="simple">PLE</abbrev> 0.24, <abbrev xmlns:xlink="http://www.w3.org/1999/xlink" xlink:title="posterior median eye" xlink:type="simple">PME</abbrev>–<abbrev xmlns:xlink="http://www.w3.org/1999/xlink" xlink:title="posterior median eye" xlink:type="simple">PME</abbrev> 0.21. Legs: I 5.55 (1.49, 0.53, 1.47, 1.33, 0.73); II 5.02 (1.50, 0.48, 1.33, 1.28, 0.43); III 4.11 (1.29, 0.23, 1.03, 0.93, 0.63); IV 3.91 (1.05, 0.39, 0.90, 1.02, 0.55). Carapace oval, red-brown, with median, longitudinal, yellow stripe, eye region dark, margin covered with dense grey setae. Chelicerae dark brown in general. Endites yellow, covered with short setae. Labium dark brown, with pale anterior edges. Sternum red-brown. Legs slender, pale yellow, spination of leg I: femur d1 p3; patella d1 r1; tibia d2 p4 r4; metatarsi d2 p5 r5. Abdomen long, elliptical, dorsum dark brown, setose, with center, longitudinal, fusiform dark patch; venter darker than dorsum, with broad, dark brown band extending across whole surface, covered with short setae.</p><p><bold><italic>Palp</italic></bold> (Figs <xref ref-type="fig" rid="F4">4</xref>, <xref ref-type="fig" rid="F6">6</xref>C, D) femur length/width ratio ca 1.4; patella almost as long as wide; ventral tibial apophysis (<abbrev xmlns:xlink="http://www.w3.org/1999/xlink" xlink:title="ventral tibial apophysis" xlink:type="simple">VTA</abbrev>) about half of tibial length, slightly curved and with blunt end in retrolateral view; retrolateral tibial apophysis (<abbrev xmlns:xlink="http://www.w3.org/1999/xlink" xlink:title="retrolateral tibial apophysis" xlink:type="simple">RTA</abbrev>) with half round anterior ramus (<abbrev xmlns:xlink="http://www.w3.org/1999/xlink" xlink:title="anterior ramus of retrolateral tibial apophysis" xlink:type="simple">aRTA</abbrev>) and sub-triangular posterior ramus (<abbrev xmlns:xlink="http://www.w3.org/1999/xlink" xlink:title="posterior ramus of retrolateral tibial apophysis" xlink:type="simple">pRTA</abbrev>) in ventral view; cymbium length/width ratio ca 1.4, with baso-retrolateral fold (<abbrev xmlns:xlink="http://www.w3.org/1999/xlink" xlink:title="cymbial fold" xlink:type="simple">CF</abbrev>); tegulum with prolaterally extended posterior lobe (<abbrev xmlns:xlink="http://www.w3.org/1999/xlink" xlink:title="posterior lobe" xlink:type="simple">PL</abbrev>); median apophysis (<abbrev xmlns:xlink="http://www.w3.org/1999/xlink" xlink:title="median apophysis" xlink:type="simple">MA</abbrev>) postero-prolateral to conductor (<abbrev xmlns:xlink="http://www.w3.org/1999/xlink" xlink:title="conductor" xlink:type="simple">C</abbrev>), divided into dorsal sheet-shaped ramus and near bar-shaped ventral ramus curved slightly; embolus (<abbrev xmlns:xlink="http://www.w3.org/1999/xlink" xlink:title="embolus" xlink:type="simple">E</abbrev>) tapered, curved clockwise, distally covered by conductor; conductor (<abbrev xmlns:xlink="http://www.w3.org/1999/xlink" xlink:title="conductor" xlink:type="simple">C</abbrev>) almost transversely extended, with anterior curly margin, hollowed medially.</p><p><bold>Female</bold> (paratypes, <abbrev xmlns:xlink="http://www.w3.org/1999/xlink" content-type="institution" xlink:title="Tongren University in Tongren, China" xlink:type="simple">TRU</abbrev>-Oxy-0024, Figs <xref ref-type="fig" rid="F2">2C</xref>, <xref ref-type="fig" rid="F8">8A</xref>, <xref ref-type="fig" rid="F8">8B</xref>, and <abbrev xmlns:xlink="http://www.w3.org/1999/xlink" content-type="institution" xlink:title="Tongren University in Tongren, China" xlink:type="simple">TRU</abbrev>-Oxy-0025, Fig. <xref ref-type="fig" rid="F8">8C, D</xref>). Total length 4.21. Carapace 2.04 long, 1.57 wide. Abdomen 2.18 long, 1.75 wide. Eye sizes and interdistances: <abbrev xmlns:xlink="http://www.w3.org/1999/xlink" xlink:title="anterior median eye" xlink:type="simple">AME</abbrev> 0.08, <abbrev xmlns:xlink="http://www.w3.org/1999/xlink" xlink:title="anterior lateral eye" xlink:type="simple">ALE</abbrev> 0.11, <abbrev xmlns:xlink="http://www.w3.org/1999/xlink" xlink:title="posterior median eye" xlink:type="simple">PME</abbrev> 0.11, <abbrev xmlns:xlink="http://www.w3.org/1999/xlink" xlink:title="posterior lateral eye" xlink:type="simple">PLE</abbrev> 0.11, <abbrev xmlns:xlink="http://www.w3.org/1999/xlink" xlink:title="anterior median eye" xlink:type="simple">AME</abbrev>–<abbrev xmlns:xlink="http://www.w3.org/1999/xlink" xlink:title="anterior median eye" xlink:type="simple">AME</abbrev> 0.08, <abbrev xmlns:xlink="http://www.w3.org/1999/xlink" xlink:title="anterior median eye" xlink:type="simple">AME</abbrev>–<abbrev xmlns:xlink="http://www.w3.org/1999/xlink" xlink:title="anterior lateral eye" xlink:type="simple">ALE</abbrev> 0.06, <abbrev xmlns:xlink="http://www.w3.org/1999/xlink" xlink:title="anterior lateral eye" xlink:type="simple">ALE</abbrev>–<abbrev xmlns:xlink="http://www.w3.org/1999/xlink" xlink:title="posterior lateral eye" xlink:type="simple">PLE</abbrev> 0.19, <abbrev xmlns:xlink="http://www.w3.org/1999/xlink" xlink:title="posterior median eye" xlink:type="simple">PME</abbrev>–<abbrev xmlns:xlink="http://www.w3.org/1999/xlink" xlink:title="posterior lateral eye" xlink:type="simple">PLE</abbrev> 0.22, <abbrev xmlns:xlink="http://www.w3.org/1999/xlink" xlink:title="posterior median eye" xlink:type="simple">PME</abbrev>–<abbrev xmlns:xlink="http://www.w3.org/1999/xlink" xlink:title="posterior median eye" xlink:type="simple">PME</abbrev> 0.15. Legs: I 6.46 (1.86, 0.65, 1.73, 1.42, 0.80); II 6.17 (1.81, 0.63, 1.60, 1.33, 0.80); III 5.71 (1.68, 0.60, 1.62, 1.08, 0.73); IV 4.73 (1.40, 0.55, 1.08, 1.15, 0.55). Habitus (Fig. <xref ref-type="fig" rid="F2">2C</xref>) similar to that of male except paler in color. Spination of leg I: femur d3 p1 r2; patella d1 r1; tibia d2 p4 r4; metatarsi d2 p5 r5.</p><p><bold><italic>Epigyne</italic></bold> (Fig. <xref ref-type="fig" rid="F8">8</xref>): ~ 1.2× longer than wide, with oval, posterior hood (<abbrev xmlns:xlink="http://www.w3.org/1999/xlink" xlink:title="epigynal hood" xlink:type="simple">H</abbrev>) hollowed centrally; atrium (<abbrev xmlns:xlink="http://www.w3.org/1999/xlink" xlink:title="atrium" xlink:type="simple">At</abbrev>) almost trapezoidal, with longitudinal septum (<abbrev xmlns:xlink="http://www.w3.org/1999/xlink" xlink:title="septum" xlink:type="simple">Sp</abbrev>) about 2/5 atrium length; copulatory openings (<abbrev xmlns:xlink="http://www.w3.org/1999/xlink" xlink:title="copulatory opening" xlink:type="simple">CO</abbrev>) open posterolaterally; copulatory ducts (<abbrev xmlns:xlink="http://www.w3.org/1999/xlink" xlink:title="copulatory duct" xlink:type="simple">CD</abbrev>) short, curved about 90° medially; spermathecae (<abbrev xmlns:xlink="http://www.w3.org/1999/xlink" xlink:title="spermatheca" xlink:type="simple">S</abbrev>) almost globular.</p></tp:treatment-sec><tp:treatment-sec sec-type="Distribution"><title>Distribution.</title><p>China (Xizang, Fig. <xref ref-type="fig" rid="F10">10</xref>).</p></tp:treatment-sec><tp:treatment-sec><!--Section generated to contain objects referenced in tp:taxon-treatment.--><fig id="F2" position="float" orientation="portrait"><object-id xmlns:xlink="http://www.w3.org/1999/xlink" content-type="doi" xlink:type="simple">10.3897/zookeys.1282.187584.figure2</object-id><object-id xmlns:xlink="http://www.w3.org/1999/xlink" content-type="arpha" xlink:type="simple">0AEAD0D4-4D14-5FEF-9915-7E21B44438BE</object-id><label>Figure 2.</label><caption><p>Habitus of <italic><tp:taxon-name><tp:taxon-name-part taxon-name-part-type="genus" reg="Hamataliwa">Hamataliwa</tp:taxon-name-part> <tp:taxon-name-part taxon-name-part-type="species" reg="qomolangma">qomolangma</tp:taxon-name-part></tp:taxon-name></italic> Wang &amp; Mi, sp. nov. <bold>A, B</bold>. Male holotype; <bold>C</bold>. Female paratype, <abbrev xmlns:xlink="http://www.w3.org/1999/xlink" content-type="institution" xlink:title="Tongren University in Tongren, China" xlink:type="simple">TRU</abbrev>-Oxy-0024; <bold>A, C</bold>. Dorsal view; <bold>B</bold>. Ventral view. Scale bars: 0.5 mm.</p></caption><graphic xmlns:xlink="http://www.w3.org/1999/xlink" xlink:href="zookeys-1282-371_article-187584__-g002.jpg" id="oo_1691238.jpg" position="float" orientation="portrait" xlink:type="simple"><uri content-type="original_file" xlink:type="simple">https://binary.pensoft.net/fig/1691238</uri></graphic></fig><fig id="F6" position="float" orientation="portrait"><object-id xmlns:xlink="http://www.w3.org/1999/xlink" content-type="doi" xlink:type="simple">10.3897/zookeys.1282.187584.figure6</object-id><object-id xmlns:xlink="http://www.w3.org/1999/xlink" content-type="arpha" xlink:type="simple">E0DF3611-E038-5B47-807D-0749655DCA84</object-id><label>Figure 6.</label><caption><p>Bulb of <italic><tp:taxon-name><tp:taxon-name-part taxon-name-part-type="genus" reg="Hamataliwa">Hamataliwa</tp:taxon-name-part></tp:taxon-name></italic> spp. <bold>A, B</bold>. <italic><tp:taxon-name><tp:taxon-name-part taxon-name-part-type="genus" reg="Hamataliwa">H.</tp:taxon-name-part> <tp:taxon-name-part taxon-name-part-type="species" reg="jinlini">jinlini</tp:taxon-name-part></tp:taxon-name></italic> Wang &amp; Mi, sp. nov., paratype, <abbrev xmlns:xlink="http://www.w3.org/1999/xlink" content-type="institution" xlink:title="Tongren University in Tongren, China" xlink:type="simple">TRU</abbrev>-Oxy-0002; <bold>C, D</bold>. <italic><tp:taxon-name><tp:taxon-name-part taxon-name-part-type="genus" reg="Hamataliwa">H.</tp:taxon-name-part> <tp:taxon-name-part taxon-name-part-type="species" reg="qomolangma">qomolangma</tp:taxon-name-part></tp:taxon-name></italic> Wang &amp; Mi, sp. nov., paratype, <abbrev xmlns:xlink="http://www.w3.org/1999/xlink" content-type="institution" xlink:title="Tongren University in Tongren, China" xlink:type="simple">TRU</abbrev>-Oxy-0018; <bold>E, F</bold>. <italic><tp:taxon-name><tp:taxon-name-part taxon-name-part-type="genus" reg="Hamataliwa">H.</tp:taxon-name-part> <tp:taxon-name-part taxon-name-part-type="species" reg="shufui">shufui</tp:taxon-name-part></tp:taxon-name></italic> Wang &amp; Mi, sp. nov., paratype, <abbrev xmlns:xlink="http://www.w3.org/1999/xlink" content-type="institution" xlink:title="Tongren University in Tongren, China" xlink:type="simple">TRU</abbrev>-Oxy-0013. <bold>A, C, E</bold>. Ventral view; <bold>B, D, F</bold>. Anterior view. Abbreviations: <abbrev xmlns:xlink="http://www.w3.org/1999/xlink" xlink:title="conductor" xlink:type="simple">C</abbrev> conductor; <abbrev xmlns:xlink="http://www.w3.org/1999/xlink" xlink:title="embolus" xlink:type="simple">E</abbrev> embolus; <abbrev xmlns:xlink="http://www.w3.org/1999/xlink" xlink:title="median apophysis" xlink:type="simple">MA</abbrev> median apophysis; <abbrev xmlns:xlink="http://www.w3.org/1999/xlink" xlink:title="prolateral apophysis" xlink:type="simple">PA</abbrev> prolateral apophysis; <abbrev xmlns:xlink="http://www.w3.org/1999/xlink" xlink:title="posterior lobe" xlink:type="simple">PL</abbrev> posterior lobe. Scale bars: 0.1 mm.</p></caption><graphic xmlns:xlink="http://www.w3.org/1999/xlink" xlink:href="zookeys-1282-371_article-187584__-g006.jpg" id="oo_1691242.jpg" position="float" orientation="portrait" xlink:type="simple"><uri content-type="original_file" xlink:type="simple">https://binary.pensoft.net/fig/1691242</uri></graphic></fig><fig id="F8" position="float" orientation="portrait"><object-id xmlns:xlink="http://www.w3.org/1999/xlink" content-type="doi" xlink:type="simple">10.3897/zookeys.1282.187584.figure8</object-id><object-id xmlns:xlink="http://www.w3.org/1999/xlink" content-type="arpha" xlink:type="simple">E6B2F927-102B-58B6-99B7-97EDDA0A9B72</object-id><label>Figure 8.</label><caption><p>Epigyne of <italic><tp:taxon-name><tp:taxon-name-part taxon-name-part-type="genus" reg="Hamataliwa">Hamataliwa</tp:taxon-name-part> <tp:taxon-name-part taxon-name-part-type="species" reg="qomolangma">qomolangma</tp:taxon-name-part></tp:taxon-name></italic> Wang &amp; Mi, sp. nov., paratypes (<bold>A, B</bold>. <abbrev xmlns:xlink="http://www.w3.org/1999/xlink" content-type="institution" xlink:title="Tongren University in Tongren, China" xlink:type="simple">TRU</abbrev>-Oxy-0024; <bold>C, D</bold>. <abbrev xmlns:xlink="http://www.w3.org/1999/xlink" content-type="institution" xlink:title="Tongren University in Tongren, China" xlink:type="simple">TRU</abbrev>-Oxy-0025). <bold>A, C</bold>. Ventral view; <bold>B, D</bold>. Dorsal view. <bold>A</bold>. In ethanol; <bold>B</bold>. In lactic acid; <bold>C, D</bold>. In arabic gum. Abbreviations: <abbrev xmlns:xlink="http://www.w3.org/1999/xlink" xlink:title="atrium" xlink:type="simple">At</abbrev> atrium; <abbrev xmlns:xlink="http://www.w3.org/1999/xlink" xlink:title="copulatory opening" xlink:type="simple">CO</abbrev> copulatory opening; <abbrev xmlns:xlink="http://www.w3.org/1999/xlink" xlink:title="copulatory duct" xlink:type="simple">CD</abbrev> copulatory duct; <abbrev xmlns:xlink="http://www.w3.org/1999/xlink" xlink:title="fertilization duct" xlink:type="simple">FD</abbrev> fertilization duct; <abbrev xmlns:xlink="http://www.w3.org/1999/xlink" xlink:title="epigynal hood" xlink:type="simple">H</abbrev> epigynal hood; <abbrev xmlns:xlink="http://www.w3.org/1999/xlink" xlink:title="spermatheca" xlink:type="simple">S</abbrev> spermatheca; <abbrev xmlns:xlink="http://www.w3.org/1999/xlink" xlink:title="sclerotized edge" xlink:type="simple">SE</abbrev> sclerotized edge; <abbrev xmlns:xlink="http://www.w3.org/1999/xlink" xlink:title="septum" xlink:type="simple">Sp</abbrev> septum. Scale bars: 0.1 mm.</p></caption><graphic xmlns:xlink="http://www.w3.org/1999/xlink" xlink:href="zookeys-1282-371_article-187584__-g008.jpg" id="oo_1691244.jpg" position="float" orientation="portrait" xlink:type="simple"><uri content-type="original_file" xlink:type="simple">https://binary.pensoft.net/fig/1691244</uri></graphic></fig><fig id="F10" position="float" orientation="portrait"><object-id xmlns:xlink="http://www.w3.org/1999/xlink" content-type="doi" xlink:type="simple">10.3897/zookeys.1282.187584.figure10</object-id><object-id xmlns:xlink="http://www.w3.org/1999/xlink" content-type="arpha" xlink:type="simple">0C0020BE-2F34-5A1C-9768-788B5C39C90C</object-id><label>Figure 10.</label><caption><p>Map of collecting localities of the type specimens of the three <italic><tp:taxon-name><tp:taxon-name-part taxon-name-part-type="genus" reg="Hamataliwa">Hamataliwa</tp:taxon-name-part></tp:taxon-name></italic> species.</p></caption><graphic xmlns:xlink="http://www.w3.org/1999/xlink" xlink:href="zookeys-1282-371_article-187584__-g010.jpg" id="oo_1691246.jpg" position="float" orientation="portrait" xlink:type="simple"><uri content-type="original_file" xlink:type="simple">https://binary.pensoft.net/fig/1691246</uri></graphic></fig></tp:treatment-sec><ref-list><ref id="B13"><mixed-citation xmlns:xlink="http://www.w3.org/1999/xlink" xlink:type="simple">Tang G, Wang QB, Peng XJ (2012) Two new species of the genus <italic><tp:taxon-name><tp:taxon-name-part taxon-name-part-type="genus">Hamataliwa</tp:taxon-name-part></tp:taxon-name></italic> Keyserling, 1887 (<tp:taxon-name><tp:taxon-name-part taxon-name-part-type="order">Araneae</tp:taxon-name-part></tp:taxon-name>: <tp:taxon-name><tp:taxon-name-part taxon-name-part-type="family">Oxyopidae</tp:taxon-name-part></tp:taxon-name>) from Gaoligong Mountains, Yunnan, China. Zootaxa 3544: 63–70. <ext-link xlink:href="10.11646/zootaxa.3544.1.5" ext-link-type="doi" xlink:type="simple">https://doi.org/10.11646/zootaxa.3544.1.5</ext-link></mixed-citation></ref></ref-list></tp:taxon-treatment>
