# Supplementary material for: Three new species of Hamataliwa Keyserling, 1887 from Xizang, China (Araneae, Oxyopidae)
Source: Zookeys. 2026 Jun 23;1282:371–85. doi: 10.3897/zookeys.1282.187584 (PMC13320306; doi:10.3897/zookeys.1282.187584)
Supplement: XML Treatment for Hamataliwa shufui [file zookeys.1282.187584-treatment4.xml]

<!DOCTYPE tp:taxon-treatment
  PUBLIC "-//TaxonX//DTD Taxonomic Treatment Publishing DTD v0 20100105//EN" "tax-treatment-NSO.dtd">
<tp:taxon-treatment xmlns:tp="http://www.plazi.org/taxpub"><tp:treatment-meta><kwd-group><label>Taxon classification</label><kwd>
                <named-content content-type="kingdom">Animalia</named-content>
              </kwd><kwd>
                <named-content content-type="order">Araneae</named-content>
              </kwd><kwd>
                <named-content content-type="family">Oxyopidae</named-content>
              </kwd></kwd-group><mixed-citation publication-type="journal"><person-group><name><surname>Long</surname><given-names>Chaojun</given-names></name><name><surname>Wang</surname><given-names>Shilin</given-names></name><name><surname>Zhang</surname><given-names>Jincan</given-names></name><name><surname>Wang</surname><given-names>Cheng</given-names></name><name><surname>Mi</surname><given-names>Xiaoqi</given-names></name></person-group><article-title>Three new species of <italic><tp:taxon-name><tp:taxon-name-part taxon-name-part-type="genus" reg="Hamataliwa">Hamataliwa</tp:taxon-name-part></tp:taxon-name></italic> Keyserling, 1887 from Xizang, China (<tp:taxon-name><tp:taxon-name-part taxon-name-part-type="order" reg="Araneae">Araneae</tp:taxon-name-part></tp:taxon-name>, <tp:taxon-name><tp:taxon-name-part taxon-name-part-type="family" reg="Oxyopidae">Oxyopidae</tp:taxon-name-part></tp:taxon-name>)</article-title><source>Zookeys</source><day>23</day><month>06</month><year>2026</year><volume>1282</volume><fpage>371</fpage><lpage>385</lpage><pub-id pub-id-type="doi">10.3897/zookeys.1282.187584</pub-id></mixed-citation></tp:treatment-meta><tp:nomenclature><tp:taxon-name><object-id xmlns:xlink="http://www.w3.org/1999/xlink" content-type="arpha" xlink:type="simple">EC9FE98B-DF62-5AC6-BAC0-AAD30302C77D</object-id>
                    		<tp:taxon-name-part taxon-name-part-type="genus" reg="Hamataliwa">Hamataliwa</tp:taxon-name-part> <tp:taxon-name-part taxon-name-part-type="species" reg="shufui">shufui</tp:taxon-name-part>
                    	
                    		<object-id xmlns:xlink="http://www.w3.org/1999/xlink" content-type="zoobank" xlink:type="simple">https://zoobank.org/DC22FE5A-9740-48E0-90BA-B9BE69CED81B</object-id>
                    	</tp:taxon-name><tp:taxon-authority>Wang &amp; Mi</tp:taxon-authority><tp:taxon-status xmlns:xlink="http://www.w3.org/1999/xlink" xlink:type="simple">sp. nov.</tp:taxon-status><xref ref-type="fig" rid="F1">Figs 1D–F</xref><xref ref-type="fig" rid="F5">, 5</xref><xref ref-type="fig" rid="F6">, 6E</xref><xref ref-type="fig" rid="F6">, 6F</xref><xref ref-type="fig" rid="F9">, 9</xref><xref ref-type="fig" rid="F10">, 10</xref></tp:nomenclature><tp:treatment-sec sec-type="Type material"><title>Type material.</title><p><bold><italic>Holotype</italic></bold>: China • ♂ (<abbrev xmlns:xlink="http://www.w3.org/1999/xlink" content-type="institution" xlink:title="Tongren University in Tongren, China" xlink:type="simple">TRU</abbrev>-Oxy-0012); Xizang Auton. Region, Linzhi City, Motuo Co., Damu Twp., Zhu Vill., Yarlung Zangbu Grand Canyon <abbrev xmlns:xlink="http://www.w3.org/1999/xlink" xlink:title="National Nature Reserve" xlink:type="simple">NNR</abbrev> (<named-content xmlns:xlink="http://www.w3.org/1999/xlink" content-type="dwc:verbatimCoordinates" xlink:type="simple">29°29.73'N, 95°25.86'E</named-content>, ca 1740 m), 27 May 2024, X.Q. Mi et al. leg. <bold><italic>Paratypes</italic></bold>: • 1♂ (<abbrev xmlns:xlink="http://www.w3.org/1999/xlink" content-type="institution" xlink:title="Tongren University in Tongren, China" xlink:type="simple">TRU</abbrev>-Oxy-0013), same data as for holotype; • 1♀ (<abbrev xmlns:xlink="http://www.w3.org/1999/xlink" content-type="institution" xlink:title="Tongren University in Tongren, China" xlink:type="simple">TRU</abbrev>-Oxy-0014), Bomi Co., Gu Twp., Qiaona Vill., Yarlung Zangbu Grand Canyon <abbrev xmlns:xlink="http://www.w3.org/1999/xlink" xlink:title="National Nature Reserve" xlink:type="simple">NNR</abbrev> (<named-content xmlns:xlink="http://www.w3.org/1999/xlink" content-type="dwc:verbatimCoordinates" xlink:type="simple">30°1.96'N, 95°14.12'E</named-content>, ca 2450 m), 20 May 2024, X.Q. Mi et al. leg.; • 1♂1♀ (<abbrev xmlns:xlink="http://www.w3.org/1999/xlink" content-type="institution" xlink:title="Tongren University in Tongren, China" xlink:type="simple">TRU</abbrev>-Oxy-0015–0016), Motuo Co., Renqingbengsi, Yarlung Zangbu Grand Canyon <abbrev xmlns:xlink="http://www.w3.org/1999/xlink" xlink:title="National Nature Reserve" xlink:type="simple">NNR</abbrev> (<named-content xmlns:xlink="http://www.w3.org/1999/xlink" content-type="dwc:verbatimCoordinates" xlink:type="simple">29°18.31'N, 95°21.29'E</named-content>, ca 1970 m), 26 May 2024, X.Q. Mi et al. leg.</p></tp:treatment-sec><tp:treatment-sec sec-type="Etymology"><title>Etymology.</title><p>The specific name is in honor of Fu Shu (舒服) (Changsha, China), for his assistance in collecting specimens in the Yarlung Zangbu Grand Canyon.</p></tp:treatment-sec><tp:treatment-sec sec-type="Diagnosis"><title>Diagnosis.</title><p>The male of the new species is similar to that of <italic><tp:taxon-name><tp:taxon-name-part taxon-name-part-type="genus" reg="Hamataliwa">H.</tp:taxon-name-part> <tp:taxon-name-part taxon-name-part-type="species" reg="cordata">cordata</tp:taxon-name-part></tp:taxon-name></italic> Zhang, Zhu &amp; Song, 2005 in having a hook-shaped median apophysis (<abbrev xmlns:xlink="http://www.w3.org/1999/xlink" xlink:title="median apophysis" xlink:type="simple">MA</abbrev>) and a ramose conductor (<abbrev xmlns:xlink="http://www.w3.org/1999/xlink" xlink:title="conductor" xlink:type="simple">C</abbrev>), but can be easily distinguished by the following: (1) ventral tibial apophysis (<abbrev xmlns:xlink="http://www.w3.org/1999/xlink" xlink:title="ventral tibial apophysis" xlink:type="simple">VTA</abbrev>) tapers in ventral view (Fig. <xref ref-type="fig" rid="F5">5A</xref>) vs broadened distally (<xref ref-type="bibr" rid="B17">Zhang et al. 2005</xref>: fig. 9); and (2) prolateral apophysis (<abbrev xmlns:xlink="http://www.w3.org/1999/xlink" xlink:title="prolateral apophysis" xlink:type="simple">PA</abbrev>) extends anteriorly in ventral view (Fig. <xref ref-type="fig" rid="F5">5A</xref>) vs anteroretrolaterally (<xref ref-type="bibr" rid="B17">Zhang et al. 2005</xref>: fig. 9). The female of this new species is similar to that of <italic><tp:taxon-name><tp:taxon-name-part taxon-name-part-type="genus" reg="Hamataliwa">H.</tp:taxon-name-part> <tp:taxon-name-part taxon-name-part-type="species" reg="cucullata">cucullata</tp:taxon-name-part></tp:taxon-name></italic> Tang, Wang &amp; Peng, 2012 in having an epigynal hood (<abbrev xmlns:xlink="http://www.w3.org/1999/xlink" xlink:title="epigynal hood" xlink:type="simple">H</abbrev>), but can be distinguished by the following: (1) copulatory openings (<abbrev xmlns:xlink="http://www.w3.org/1999/xlink" xlink:title="copulatory opening" xlink:type="simple">CO</abbrev>) open anteriorly (Fig. <xref ref-type="fig" rid="F9">9A, C</xref>) vs posterolaterally (<xref ref-type="bibr" rid="B13">Tang et al. 2012</xref>: figs 8, 10, 14); (2) atrium (<abbrev xmlns:xlink="http://www.w3.org/1999/xlink" xlink:title="atrium" xlink:type="simple">At</abbrev>) is approximately 1.75× wider than long (Fig. <xref ref-type="fig" rid="F9">9A, C</xref>) vs approximately 1.2× wider than long (<xref ref-type="bibr" rid="B13">Tang et al. 2012</xref>: figs 8, 10, 14); and (3) epigynal hood (<abbrev xmlns:xlink="http://www.w3.org/1999/xlink" xlink:title="epigynal hood" xlink:type="simple">H</abbrev>) is hollowed centrally (Fig. <xref ref-type="fig" rid="F9">9A, C</xref>) vs not hollowed (<xref ref-type="bibr" rid="B13">Tang et al. 2012</xref>: figs 8, 10, 14).</p><fig id="F5" position="float" orientation="portrait"><object-id xmlns:xlink="http://www.w3.org/1999/xlink" content-type="doi" xlink:type="simple">10.3897/zookeys.1282.187584.figure5</object-id><object-id xmlns:xlink="http://www.w3.org/1999/xlink" content-type="arpha" xlink:type="simple">CC507D04-4060-5343-87CF-CE5CA3BA4313</object-id><label>Figure 5.</label><caption><p>Male palp of <italic><tp:taxon-name><tp:taxon-name-part taxon-name-part-type="genus" reg="Hamataliwa">Hamataliwa</tp:taxon-name-part> <tp:taxon-name-part taxon-name-part-type="species" reg="shufui">shufui</tp:taxon-name-part></tp:taxon-name></italic> Wang &amp; Mi, sp. nov., holotype. <bold>A</bold>. Ventral view; <bold>B</bold>. Retrolateral view. Abbreviations: <abbrev xmlns:xlink="http://www.w3.org/1999/xlink" xlink:title="conductor" xlink:type="simple">C</abbrev> conductor; <abbrev xmlns:xlink="http://www.w3.org/1999/xlink" xlink:title="cymbial fold" xlink:type="simple">CF</abbrev> cymbial fold; <abbrev xmlns:xlink="http://www.w3.org/1999/xlink" xlink:title="embolus" xlink:type="simple">E</abbrev> embolus; <abbrev xmlns:xlink="http://www.w3.org/1999/xlink" xlink:title="median apophysis" xlink:type="simple">MA</abbrev> median apophysis; <abbrev xmlns:xlink="http://www.w3.org/1999/xlink" xlink:title="prolateral apophysis" xlink:type="simple">PA</abbrev> prolateral apophysis; <abbrev xmlns:xlink="http://www.w3.org/1999/xlink" xlink:title="posterior lobe" xlink:type="simple">PL</abbrev> posterior lobe; <abbrev xmlns:xlink="http://www.w3.org/1999/xlink" xlink:title="retrolateral tibial apophysis" xlink:type="simple">RTA</abbrev> retrolateral tibial apophysis; <abbrev xmlns:xlink="http://www.w3.org/1999/xlink" xlink:title="ventral tibial apophysis" xlink:type="simple">VTA</abbrev> ventral tibial apophysis. Scale bars: 0.1 mm.</p></caption><graphic xmlns:xlink="http://www.w3.org/1999/xlink" xlink:href="zookeys-1282-371_article-187584__-g005.jpg" id="oo_1691241.jpg" position="float" orientation="portrait" xlink:type="simple"><uri content-type="original_file" xlink:type="simple">https://binary.pensoft.net/fig/1691241</uri></graphic></fig><fig id="F6" position="float" orientation="portrait"><object-id xmlns:xlink="http://www.w3.org/1999/xlink" content-type="doi" xlink:type="simple">10.3897/zookeys.1282.187584.figure6</object-id><object-id xmlns:xlink="http://www.w3.org/1999/xlink" content-type="arpha" xlink:type="simple">E0DF3611-E038-5B47-807D-0749655DCA84</object-id><label>Figure 6.</label><caption><p>Bulb of <italic><tp:taxon-name><tp:taxon-name-part taxon-name-part-type="genus" reg="Hamataliwa">Hamataliwa</tp:taxon-name-part></tp:taxon-name></italic> spp. <bold>A, B</bold>. <italic><tp:taxon-name><tp:taxon-name-part taxon-name-part-type="genus" reg="Hamataliwa">H.</tp:taxon-name-part> <tp:taxon-name-part taxon-name-part-type="species" reg="jinlini">jinlini</tp:taxon-name-part></tp:taxon-name></italic> Wang &amp; Mi, sp. nov., paratype, <abbrev xmlns:xlink="http://www.w3.org/1999/xlink" content-type="institution" xlink:title="Tongren University in Tongren, China" xlink:type="simple">TRU</abbrev>-Oxy-0002; <bold>C, D</bold>. <italic><tp:taxon-name><tp:taxon-name-part taxon-name-part-type="genus" reg="Hamataliwa">H.</tp:taxon-name-part> <tp:taxon-name-part taxon-name-part-type="species" reg="qomolangma">qomolangma</tp:taxon-name-part></tp:taxon-name></italic> Wang &amp; Mi, sp. nov., paratype, <abbrev xmlns:xlink="http://www.w3.org/1999/xlink" content-type="institution" xlink:title="Tongren University in Tongren, China" xlink:type="simple">TRU</abbrev>-Oxy-0018; <bold>E, F</bold>. <italic><tp:taxon-name><tp:taxon-name-part taxon-name-part-type="genus" reg="Hamataliwa">H.</tp:taxon-name-part> <tp:taxon-name-part taxon-name-part-type="species" reg="shufui">shufui</tp:taxon-name-part></tp:taxon-name></italic> Wang &amp; Mi, sp. nov., paratype, <abbrev xmlns:xlink="http://www.w3.org/1999/xlink" content-type="institution" xlink:title="Tongren University in Tongren, China" xlink:type="simple">TRU</abbrev>-Oxy-0013. <bold>A, C, E</bold>. Ventral view; <bold>B, D, F</bold>. Anterior view. Abbreviations: <abbrev xmlns:xlink="http://www.w3.org/1999/xlink" xlink:title="conductor" xlink:type="simple">C</abbrev> conductor; <abbrev xmlns:xlink="http://www.w3.org/1999/xlink" xlink:title="embolus" xlink:type="simple">E</abbrev> embolus; <abbrev xmlns:xlink="http://www.w3.org/1999/xlink" xlink:title="median apophysis" xlink:type="simple">MA</abbrev> median apophysis; <abbrev xmlns:xlink="http://www.w3.org/1999/xlink" xlink:title="prolateral apophysis" xlink:type="simple">PA</abbrev> prolateral apophysis; <abbrev xmlns:xlink="http://www.w3.org/1999/xlink" xlink:title="posterior lobe" xlink:type="simple">PL</abbrev> posterior lobe. Scale bars: 0.1 mm.</p></caption><graphic xmlns:xlink="http://www.w3.org/1999/xlink" xlink:href="zookeys-1282-371_article-187584__-g006.jpg" id="oo_1691242.jpg" position="float" orientation="portrait" xlink:type="simple"><uri content-type="original_file" xlink:type="simple">https://binary.pensoft.net/fig/1691242</uri></graphic></fig><fig id="F7" position="float" orientation="portrait"><object-id xmlns:xlink="http://www.w3.org/1999/xlink" content-type="doi" xlink:type="simple">10.3897/zookeys.1282.187584.figure7</object-id><object-id xmlns:xlink="http://www.w3.org/1999/xlink" content-type="arpha" xlink:type="simple">52433778-BDC4-5259-87F0-7189DC8B4598</object-id><label>Figure 7.</label><caption><p>Epigyne of <italic><tp:taxon-name><tp:taxon-name-part taxon-name-part-type="genus" reg="Hamataliwa">H.</tp:taxon-name-part> <tp:taxon-name-part taxon-name-part-type="species" reg="jinlini">jinlini</tp:taxon-name-part></tp:taxon-name></italic> Wang &amp; Mi, sp. nov., paratype, <abbrev xmlns:xlink="http://www.w3.org/1999/xlink" content-type="institution" xlink:title="Tongren University in Tongren, China" xlink:type="simple">TRU</abbrev>-Oxy-0004. <bold>A, C</bold>. Ventral view; <bold>B, D</bold>. Dorsal view. <bold>A</bold>. In ethanol; <bold>B</bold>. In lactic acid; <bold>C, D</bold>. In arabic gum. Abbreviations: <abbrev xmlns:xlink="http://www.w3.org/1999/xlink" xlink:title="atrium" xlink:type="simple">At</abbrev> atrium; <abbrev xmlns:xlink="http://www.w3.org/1999/xlink" xlink:title="copulatory opening" xlink:type="simple">CO</abbrev> copulatory opening; <abbrev xmlns:xlink="http://www.w3.org/1999/xlink" xlink:title="copulatory duct" xlink:type="simple">CD</abbrev> copulatory duct; <abbrev xmlns:xlink="http://www.w3.org/1999/xlink" xlink:title="fertilization duct" xlink:type="simple">FD</abbrev> fertilization duct; <abbrev xmlns:xlink="http://www.w3.org/1999/xlink" xlink:title="spermatheca" xlink:type="simple">S</abbrev> spermatheca; <abbrev xmlns:xlink="http://www.w3.org/1999/xlink" xlink:title="sclerotized edge" xlink:type="simple">SE</abbrev> sclerotized edge. Scale bars: 0.1 mm.</p></caption><graphic xmlns:xlink="http://www.w3.org/1999/xlink" xlink:href="zookeys-1282-371_article-187584__-g007.jpg" id="oo_1691243.jpg" position="float" orientation="portrait" xlink:type="simple"><uri content-type="original_file" xlink:type="simple">https://binary.pensoft.net/fig/1691243</uri></graphic></fig><fig id="F8" position="float" orientation="portrait"><object-id xmlns:xlink="http://www.w3.org/1999/xlink" content-type="doi" xlink:type="simple">10.3897/zookeys.1282.187584.figure8</object-id><object-id xmlns:xlink="http://www.w3.org/1999/xlink" content-type="arpha" xlink:type="simple">E6B2F927-102B-58B6-99B7-97EDDA0A9B72</object-id><label>Figure 8.</label><caption><p>Epigyne of <italic><tp:taxon-name><tp:taxon-name-part taxon-name-part-type="genus" reg="Hamataliwa">Hamataliwa</tp:taxon-name-part> <tp:taxon-name-part taxon-name-part-type="species" reg="qomolangma">qomolangma</tp:taxon-name-part></tp:taxon-name></italic> Wang &amp; Mi, sp. nov., paratypes (<bold>A, B</bold>. <abbrev xmlns:xlink="http://www.w3.org/1999/xlink" content-type="institution" xlink:title="Tongren University in Tongren, China" xlink:type="simple">TRU</abbrev>-Oxy-0024; <bold>C, D</bold>. <abbrev xmlns:xlink="http://www.w3.org/1999/xlink" content-type="institution" xlink:title="Tongren University in Tongren, China" xlink:type="simple">TRU</abbrev>-Oxy-0025). <bold>A, C</bold>. Ventral view; <bold>B, D</bold>. Dorsal view. <bold>A</bold>. In ethanol; <bold>B</bold>. In lactic acid; <bold>C, D</bold>. In arabic gum. Abbreviations: <abbrev xmlns:xlink="http://www.w3.org/1999/xlink" xlink:title="atrium" xlink:type="simple">At</abbrev> atrium; <abbrev xmlns:xlink="http://www.w3.org/1999/xlink" xlink:title="copulatory opening" xlink:type="simple">CO</abbrev> copulatory opening; <abbrev xmlns:xlink="http://www.w3.org/1999/xlink" xlink:title="copulatory duct" xlink:type="simple">CD</abbrev> copulatory duct; <abbrev xmlns:xlink="http://www.w3.org/1999/xlink" xlink:title="fertilization duct" xlink:type="simple">FD</abbrev> fertilization duct; <abbrev xmlns:xlink="http://www.w3.org/1999/xlink" xlink:title="epigynal hood" xlink:type="simple">H</abbrev> epigynal hood; <abbrev xmlns:xlink="http://www.w3.org/1999/xlink" xlink:title="spermatheca" xlink:type="simple">S</abbrev> spermatheca; <abbrev xmlns:xlink="http://www.w3.org/1999/xlink" xlink:title="sclerotized edge" xlink:type="simple">SE</abbrev> sclerotized edge; <abbrev xmlns:xlink="http://www.w3.org/1999/xlink" xlink:title="septum" xlink:type="simple">Sp</abbrev> septum. Scale bars: 0.1 mm.</p></caption><graphic xmlns:xlink="http://www.w3.org/1999/xlink" xlink:href="zookeys-1282-371_article-187584__-g008.jpg" id="oo_1691244.jpg" position="float" orientation="portrait" xlink:type="simple"><uri content-type="original_file" xlink:type="simple">https://binary.pensoft.net/fig/1691244</uri></graphic></fig></tp:treatment-sec><tp:treatment-sec sec-type="Description"><title>Description.</title><p><bold>Male</bold> (holotype, Figs <xref ref-type="fig" rid="F1">1D</xref>, <xref ref-type="fig" rid="F1">1E</xref>, <xref ref-type="fig" rid="F5">5</xref>; paratype, <abbrev xmlns:xlink="http://www.w3.org/1999/xlink" content-type="institution" xlink:title="Tongren University in Tongren, China" xlink:type="simple">TRU</abbrev>-Oxy-0013, Fig. <xref ref-type="fig" rid="F6">6E, F</xref>). Total length 3.54. Carapace 1.89 long, 1.48 wide. Abdomen 1.64 long, 1.18 wide. Eye sizes and interdistances <abbrev xmlns:xlink="http://www.w3.org/1999/xlink" xlink:title="anterior median eye" xlink:type="simple">AME</abbrev> 0.09, <abbrev xmlns:xlink="http://www.w3.org/1999/xlink" xlink:title="anterior lateral eye" xlink:type="simple">ALE</abbrev> 0.17, <abbrev xmlns:xlink="http://www.w3.org/1999/xlink" xlink:title="posterior median eye" xlink:type="simple">PME</abbrev> 0.13, <abbrev xmlns:xlink="http://www.w3.org/1999/xlink" xlink:title="posterior lateral eye" xlink:type="simple">PLE</abbrev> 0.16; <abbrev xmlns:xlink="http://www.w3.org/1999/xlink" xlink:title="anterior median eye" xlink:type="simple">AME</abbrev>–<abbrev xmlns:xlink="http://www.w3.org/1999/xlink" xlink:title="anterior median eye" xlink:type="simple">AME</abbrev> 0.09, <abbrev xmlns:xlink="http://www.w3.org/1999/xlink" xlink:title="anterior median eye" xlink:type="simple">AME</abbrev>–<abbrev xmlns:xlink="http://www.w3.org/1999/xlink" xlink:title="anterior lateral eye" xlink:type="simple">ALE</abbrev> 0.06, <abbrev xmlns:xlink="http://www.w3.org/1999/xlink" xlink:title="anterior lateral eye" xlink:type="simple">ALE</abbrev>–<abbrev xmlns:xlink="http://www.w3.org/1999/xlink" xlink:title="posterior lateral eye" xlink:type="simple">PLE</abbrev> 0.19, <abbrev xmlns:xlink="http://www.w3.org/1999/xlink" xlink:title="posterior median eye" xlink:type="simple">PME</abbrev>–<abbrev xmlns:xlink="http://www.w3.org/1999/xlink" xlink:title="posterior lateral eye" xlink:type="simple">PLE</abbrev> 0.27, <abbrev xmlns:xlink="http://www.w3.org/1999/xlink" xlink:title="posterior median eye" xlink:type="simple">PME</abbrev>–<abbrev xmlns:xlink="http://www.w3.org/1999/xlink" xlink:title="posterior median eye" xlink:type="simple">PME</abbrev> 0.19. Legs: I 6.02 (1.66, 0.53, 1.57, 1.41, 0.85); II 5.57 (1.52, 0.42, 1.50, 1.37, 0.76); III 4.46 (1.37, 0.44, 1.02, 1.06, 0.57); IV 4.07 (1.09, 0.36, 0.87, 1.13, 0.62). Carapace oval, red-brown with irregular yellow stripe behind eye area and lateral dark brown stripes, posteriorly covered with white scales, eye area dark. Chelicerae red-brown. Endites yellow, covered with short setae. Labium mainly brown, with dense, anteromarginal dark setae. Sternum red-brown. Legs pale yellow, spination of leg I: femur d2 p2 r1; patella d1 r1; tibia d1 p4 r3; metatarsi d1 p3 r4. Abdomen long-elliptical, dorsum yellow-brown, darker posteriorly, with median, faint patches; venter pale yellow in general, covered with short setae.</p><p><bold><italic>Palp</italic></bold> (Figs <xref ref-type="fig" rid="F5">5</xref>, <xref ref-type="fig" rid="F6">6</xref>E, F): femur length/width ratio ca 1.74; patella almost as long as wide; ventral tibial apophysis (<abbrev xmlns:xlink="http://www.w3.org/1999/xlink" xlink:title="ventral tibial apophysis" xlink:type="simple">VTA</abbrev>) straight, tapered to blunt end directed towards about 12:00 o’clock position in ventral view; retrolateral tibial apophysis (<abbrev xmlns:xlink="http://www.w3.org/1999/xlink" xlink:title="retrolateral tibial apophysis" xlink:type="simple">RTA</abbrev>) sub-square in ventral view; cymbium length/width ratio ca 1.3, with baso-retrolateral fold (<abbrev xmlns:xlink="http://www.w3.org/1999/xlink" xlink:title="cymbial fold" xlink:type="simple">CF</abbrev>); tegulum with anteriorly extended prolateral apophysis (<abbrev xmlns:xlink="http://www.w3.org/1999/xlink" xlink:title="prolateral apophysis" xlink:type="simple">PA</abbrev>) and postero-prolaterally extended posterior lobe; median apophysis (<abbrev xmlns:xlink="http://www.w3.org/1999/xlink" xlink:title="median apophysis" xlink:type="simple">MA</abbrev>) enlarged and weakly sclerotized at base, remainder hook-shaped and with pointed end; embolus (<abbrev xmlns:xlink="http://www.w3.org/1999/xlink" xlink:title="embolus" xlink:type="simple">E</abbrev>) curved to half circle and distally hidden by conductor (<abbrev xmlns:xlink="http://www.w3.org/1999/xlink" xlink:title="conductor" xlink:type="simple">C</abbrev>); conductor anteroretrolaterally located, ramose distally.</p><p><bold>Female</bold> (paratype, <abbrev xmlns:xlink="http://www.w3.org/1999/xlink" content-type="institution" xlink:title="Tongren University in Tongren, China" xlink:type="simple">TRU</abbrev>-Oxy-0014, Figs <xref ref-type="fig" rid="F1">1F</xref>, <xref ref-type="fig" rid="F9">9</xref>). Total length 4.77. Carapace 2.27 long, 1.65 wide. Abdomen 2.50 long, 1.92 wide. Eye sizes and interdistances: <abbrev xmlns:xlink="http://www.w3.org/1999/xlink" xlink:title="anterior median eye" xlink:type="simple">AME</abbrev> 0.10, <abbrev xmlns:xlink="http://www.w3.org/1999/xlink" xlink:title="anterior lateral eye" xlink:type="simple">ALE</abbrev> 0.17, <abbrev xmlns:xlink="http://www.w3.org/1999/xlink" xlink:title="posterior median eye" xlink:type="simple">PME</abbrev> 0.13, <abbrev xmlns:xlink="http://www.w3.org/1999/xlink" xlink:title="posterior lateral eye" xlink:type="simple">PLE</abbrev> 0.13; <abbrev xmlns:xlink="http://www.w3.org/1999/xlink" xlink:title="anterior median eye" xlink:type="simple">AME</abbrev>–<abbrev xmlns:xlink="http://www.w3.org/1999/xlink" xlink:title="anterior median eye" xlink:type="simple">AME</abbrev> 0.13, <abbrev xmlns:xlink="http://www.w3.org/1999/xlink" xlink:title="anterior median eye" xlink:type="simple">AME</abbrev>–<abbrev xmlns:xlink="http://www.w3.org/1999/xlink" xlink:title="anterior lateral eye" xlink:type="simple">ALE</abbrev> 0.08, <abbrev xmlns:xlink="http://www.w3.org/1999/xlink" xlink:title="anterior lateral eye" xlink:type="simple">ALE</abbrev>–<abbrev xmlns:xlink="http://www.w3.org/1999/xlink" xlink:title="posterior lateral eye" xlink:type="simple">PLE</abbrev> 0.19, <abbrev xmlns:xlink="http://www.w3.org/1999/xlink" xlink:title="posterior median eye" xlink:type="simple">PME</abbrev>–<abbrev xmlns:xlink="http://www.w3.org/1999/xlink" xlink:title="posterior lateral eye" xlink:type="simple">PLE</abbrev> 0.25, <abbrev xmlns:xlink="http://www.w3.org/1999/xlink" xlink:title="posterior median eye" xlink:type="simple">PME</abbrev>–<abbrev xmlns:xlink="http://www.w3.org/1999/xlink" xlink:title="posterior median eye" xlink:type="simple">PME</abbrev> 0.21. Legs: I 6.13 (1.85, 0.56, 1.59, 1.36, 0.77); II 5.44 (1.60, 0.35, 1.49, 1.21, 0.79); III 4.80 (1.46, 0.43, 1.12, 1.16, 0.63); IV 4.57 (1.21, 0.49, 1.03, 1.18, 0.66). Habitus (Fig. <xref ref-type="fig" rid="F1">1F</xref>) similar to that of male, except carapace smaller in size and abdomen paler in color. Spination of leg I: femur d3 p1 r2; patella d1 p1; tibia d2 p4 r4; metatarsi d2 p5 r5.</p><fig id="F9" position="float" orientation="portrait"><object-id xmlns:xlink="http://www.w3.org/1999/xlink" content-type="doi" xlink:type="simple">10.3897/zookeys.1282.187584.figure9</object-id><object-id xmlns:xlink="http://www.w3.org/1999/xlink" content-type="arpha" xlink:type="simple">75C23C2F-AE06-5387-9F36-6C8276640493</object-id><label>Figure 9.</label><caption><p>Epigyne of <italic><tp:taxon-name><tp:taxon-name-part taxon-name-part-type="genus" reg="Hamataliwa">Hamataliwa</tp:taxon-name-part> <tp:taxon-name-part taxon-name-part-type="species" reg="shufui">shufui</tp:taxon-name-part></tp:taxon-name></italic> Wang &amp; Mi, sp. nov., paratype, <abbrev xmlns:xlink="http://www.w3.org/1999/xlink" content-type="institution" xlink:title="Tongren University in Tongren, China" xlink:type="simple">TRU</abbrev>-Oxy-0014. <bold>A, C</bold>. Ventral view; <bold>B, D</bold>. Dorsal view. <bold>A</bold>. In ethanol; <bold>B</bold>. In lactic acid; <bold>C, D</bold>. In arabic gum. Abbreviations: <abbrev xmlns:xlink="http://www.w3.org/1999/xlink" xlink:title="atrium" xlink:type="simple">At</abbrev> atrium; <abbrev xmlns:xlink="http://www.w3.org/1999/xlink" xlink:title="copulatory opening" xlink:type="simple">CO</abbrev> copulatory opening; <abbrev xmlns:xlink="http://www.w3.org/1999/xlink" xlink:title="copulatory duct" xlink:type="simple">CD</abbrev> copulatory duct; <abbrev xmlns:xlink="http://www.w3.org/1999/xlink" xlink:title="fertilization duct" xlink:type="simple">FD</abbrev> fertilization duct; <abbrev xmlns:xlink="http://www.w3.org/1999/xlink" xlink:title="epigynal hood" xlink:type="simple">H</abbrev> epigynal hood; <abbrev xmlns:xlink="http://www.w3.org/1999/xlink" xlink:title="spermatheca" xlink:type="simple">S</abbrev> spermatheca; <abbrev xmlns:xlink="http://www.w3.org/1999/xlink" xlink:title="sclerotized edge" xlink:type="simple">SE</abbrev> sclerotized edge. Scale bars: 0.1 mm.</p></caption><graphic xmlns:xlink="http://www.w3.org/1999/xlink" xlink:href="zookeys-1282-371_article-187584__-g009.jpg" id="oo_1691245.jpg" position="float" orientation="portrait" xlink:type="simple"><uri content-type="original_file" xlink:type="simple">https://binary.pensoft.net/fig/1691245</uri></graphic></fig><p><bold><italic>Epigyne</italic></bold> (Fig. <xref ref-type="fig" rid="F9">9</xref>): ~ 1.4× wider than long, with central, sub-oval atrium (<abbrev xmlns:xlink="http://www.w3.org/1999/xlink" xlink:title="atrium" xlink:type="simple">At</abbrev>), and posterior, bell-shaped hood (<abbrev xmlns:xlink="http://www.w3.org/1999/xlink" xlink:title="epigynal hood" xlink:type="simple">H</abbrev>) open anteriorly; copulatory openings (<abbrev xmlns:xlink="http://www.w3.org/1999/xlink" xlink:title="copulatory opening" xlink:type="simple">CO</abbrev>) anterolateral to hood; copulatory ducts (<abbrev xmlns:xlink="http://www.w3.org/1999/xlink" xlink:title="copulatory duct" xlink:type="simple">CD</abbrev>) thick, curved to about half circle; spermathecae (<abbrev xmlns:xlink="http://www.w3.org/1999/xlink" xlink:title="spermatheca" xlink:type="simple">S</abbrev>) without distinct border, almost oval, touching each other.</p></tp:treatment-sec><tp:treatment-sec sec-type="Distribution"><title>Distribution.</title><p>China (Xizang, Fig. <xref ref-type="fig" rid="F10">10</xref>).</p><fig id="F10" position="float" orientation="portrait"><object-id xmlns:xlink="http://www.w3.org/1999/xlink" content-type="doi" xlink:type="simple">10.3897/zookeys.1282.187584.figure10</object-id><object-id xmlns:xlink="http://www.w3.org/1999/xlink" content-type="arpha" xlink:type="simple">0C0020BE-2F34-5A1C-9768-788B5C39C90C</object-id><label>Figure 10.</label><caption><p>Map of collecting localities of the type specimens of the three <italic><tp:taxon-name><tp:taxon-name-part taxon-name-part-type="genus" reg="Hamataliwa">Hamataliwa</tp:taxon-name-part></tp:taxon-name></italic> species.</p></caption><graphic xmlns:xlink="http://www.w3.org/1999/xlink" xlink:href="zookeys-1282-371_article-187584__-g010.jpg" id="oo_1691246.jpg" position="float" orientation="portrait" xlink:type="simple"><uri content-type="original_file" xlink:type="simple">https://binary.pensoft.net/fig/1691246</uri></graphic></fig></tp:treatment-sec><tp:treatment-sec><!--Section generated to contain objects referenced in tp:taxon-treatment.--><fig id="F1" position="float" orientation="portrait"><object-id xmlns:xlink="http://www.w3.org/1999/xlink" content-type="doi" xlink:type="simple">10.3897/zookeys.1282.187584.figure1</object-id><object-id xmlns:xlink="http://www.w3.org/1999/xlink" content-type="arpha" xlink:type="simple">CAC5CA62-B735-57E6-A912-47BDDF0839F5</object-id><label>Figure 1.</label><caption><p>Habitus of <italic><tp:taxon-name><tp:taxon-name-part taxon-name-part-type="genus" reg="Hamataliwa">Hamataliwa</tp:taxon-name-part></tp:taxon-name></italic> spp. <bold>A</bold>–<bold>C</bold>. <italic><tp:taxon-name><tp:taxon-name-part taxon-name-part-type="genus" reg="Hamataliwa">H.</tp:taxon-name-part> <tp:taxon-name-part taxon-name-part-type="species" reg="jinlini">jinlini</tp:taxon-name-part></tp:taxon-name></italic> Wang &amp; Mi, sp. nov., <bold>D</bold>–<bold>F</bold>. <italic><tp:taxon-name><tp:taxon-name-part taxon-name-part-type="genus" reg="Hamataliwa">H.</tp:taxon-name-part> <tp:taxon-name-part taxon-name-part-type="species" reg="shufui">shufui</tp:taxon-name-part></tp:taxon-name></italic> Wang &amp; Mi, sp. nov. <bold>A, B, D, E</bold>. Male holotype; <bold>C, F</bold>. Female paratypes (<bold>C</bold>. <abbrev xmlns:xlink="http://www.w3.org/1999/xlink" content-type="institution" xlink:title="Tongren University in Tongren, China" xlink:type="simple">TRU</abbrev>-Oxy-0004; <bold>F</bold>. <abbrev xmlns:xlink="http://www.w3.org/1999/xlink" content-type="institution" xlink:title="Tongren University in Tongren, China" xlink:type="simple">TRU</abbrev>-Oxy-0014). <bold>A, C, D, F</bold>. Dorsal view; <bold>B, E</bold>. Ventral view. Scale bars: 0.5 mm.</p></caption><graphic xmlns:xlink="http://www.w3.org/1999/xlink" xlink:href="zookeys-1282-371_article-187584__-g001.jpg" id="oo_1691237.jpg" position="float" orientation="portrait" xlink:type="simple"><uri content-type="original_file" xlink:type="simple">https://binary.pensoft.net/fig/1691237</uri></graphic></fig></tp:treatment-sec><ref-list><ref id="B17"><mixed-citation xmlns:xlink="http://www.w3.org/1999/xlink" xlink:type="simple">Zhang JX, Zhu MS, Song DX (2005) Revision of the spider genus <italic><tp:taxon-name><tp:taxon-name-part taxon-name-part-type="genus">Hamataliwa</tp:taxon-name-part></tp:taxon-name></italic> Keyserling from China (<tp:taxon-name><tp:taxon-name-part taxon-name-part-type="order">Araneae</tp:taxon-name-part></tp:taxon-name>: <tp:taxon-name><tp:taxon-name-part taxon-name-part-type="family">Oxyopidae</tp:taxon-name-part></tp:taxon-name>). Zootaxa 1017: 1–17. <ext-link xlink:href="10.11646/zootaxa.1017.1.1" ext-link-type="doi" xlink:type="simple">https://doi.org/10.11646/zootaxa.1017.1.1</ext-link></mixed-citation></ref><ref id="B13"><mixed-citation xmlns:xlink="http://www.w3.org/1999/xlink" xlink:type="simple">Tang G, Wang QB, Peng XJ (2012) Two new species of the genus <italic><tp:taxon-name><tp:taxon-name-part taxon-name-part-type="genus">Hamataliwa</tp:taxon-name-part></tp:taxon-name></italic> Keyserling, 1887 (<tp:taxon-name><tp:taxon-name-part taxon-name-part-type="order">Araneae</tp:taxon-name-part></tp:taxon-name>: <tp:taxon-name><tp:taxon-name-part taxon-name-part-type="family">Oxyopidae</tp:taxon-name-part></tp:taxon-name>) from Gaoligong Mountains, Yunnan, China. Zootaxa 3544: 63–70. <ext-link xlink:href="10.11646/zootaxa.3544.1.5" ext-link-type="doi" xlink:type="simple">https://doi.org/10.11646/zootaxa.3544.1.5</ext-link></mixed-citation></ref></ref-list></tp:taxon-treatment>
